# Supplementary material for: Taurine Supplementation Enhances the Resistance of Litopenaeus vannamei Postlarvae to Low-Salinity Stress
Source: Biology (Basel). 2025 Aug 19;14(8):1082. doi: 10.3390/biology14081082 (PMC12383651; doi:10.3390/biology14081082)
Supplement: Supplementary file 1 [file biology-14-01082-s001.zip]

Archive with 2 entries (2 files):
- biology-3751067 Supplementary Table S1&S2.pdf
- biology-3751067 Supplementary Table S3.xlsx
