# Supplementary material for: Taurine Supplementation Enhances the Resistance of Litopenaeus vannamei Postlarvae to Low-Salinity Stress
Source: Biology (Basel). 2025 Aug 19;14(8):1082. doi: 10.3390/biology14081082 (PMC12383651; doi:10.3390/biology14081082)
Supplement: Supplementary file 1 [file biology-14-01082-s001.zip › biology-3751067 Supplementary Table S3.xlsx]

## Sheet: C vs L
F	Gene name	Gene description	FC(F/S)	Log2FC(F/S)	Pvalue	Padjust	Significant	Regulate	S	F	S	F
gene10816	LOC113811505	uncharacterized LOC113811505	3.319	1.73092	0	0	yes	up	54.73	165.48	54.73	165.48
gene8367	LOC113808797	cysteine proteinase 4-like	2.056	1.04017	0	0	yes	up	74.98	140.25	74.98	140.25
gene10818	LOC113811498	uncharacterized LOC113811498	3.849	1.9446	0	0	yes	up	11.48	40.86	11.48	40.86
gene10655	LOC113811318	probable H/ACA ribonucleoprotein complex subunit 1	2.964	1.56735	0	0	yes	up	77.81	210.1	77.81	210.1
gene11022	LOC113811716	GATA zinc finger domain-containing protein 14-like	0.449	-1.15579	0	0	yes	down	97.16	40.35	97.16	40.35
gene543	LOC113805188	cold and drought-regulated protein CORA-like, transcript variant X3	2.578	1.36652	0	0	yes	up	527.93	1198.93	527.93	1198.93
gene14459	LOC113815555	trypsin-1-like	2.779	1.47455	0	0	yes	up	339.52	852.71	339.52	852.71
gene22679	LOC113824659	uncharacterized LOC113824659	0.084	-3.5779	0	0	yes	down	32.61	2.66	32.61	2.66
gene23960	LOC113826078	proline-rich protein 2-like	2.516	1.33117	0	0	yes	up	107.5	247.32	107.5	247.32
gene16935	LOC113818321	neuropeptide-like protein 30, transcript variant X2	2.103	1.07278	0	0	yes	up	467.15	868.42	467.15	868.42
gene18874	LOC113820469	flavin reductase (NADPH)-like, transcript variant X2	2.649	1.40543	0	0	yes	up	601.39	1470.5	601.39	1470.5
gene26104	LOC113828461	ribosome-binding protein 1-like	7.296	2.86711	0	0	yes	up	6.59	48.98	6.59	48.98
gene2663	LOC113829508	putative per-hexamer repeat protein 5	0.35	-1.51324	6.05939e-236	4.14924e-234	yes	down	39.51	12.88	39.51	12.88
gene10583	LOC113811243	uncharacterized LOC113811243	2.805	1.48784	1.32281e-234	8.98133e-233	yes	up	110.68	233.41	110.68	233.41
gene2662	LOC113829498	putative per-hexamer repeat protein 5	0.466	-1.10092	3.69805e-232	2.46897e-230	yes	down	65.97	28.43	65.97	28.43
gene22662	LOC113824647	uncharacterized LOC113824647	2.159	1.11008	2.60853e-221	1.6719e-219	yes	up	481.63	498.69	481.63	498.69
gene10129	LOC113810733	uncharacterized LOC113810733	2.09	1.06326	2.83046e-218	1.77163e-216	yes	up	1250.65	2023.13	1250.65	2023.13
gene1469	LOC113816083	large subunit ribosomal RNA	55.062	5.78298	4.50453e-201	2.69321e-199	yes	up	0.12	5.99	0.12	5.99
gene14805	LOC113815929	collagen alpha-1(VIII) chain-like	2.052	1.03736	4.97211e-183	2.80529e-181	yes	up	65.18	122.39	65.18	122.39
gene3115	LOC113802961	uncharacterized LOC113802961	0.182	-2.45484	1.8229e-165	9.30224e-164	yes	down	62.49	11.24	62.49	11.24
gene12602	LOC113813492	uncharacterized LOC113813492	2.775	1.47265	2.16506e-164	1.09093e-162	yes	up	31.67	82.02	31.67	82.02
gene1492	LOC113815943	small subunit ribosomal RNA	2377.58	11.2153	3.01147e-154	1.43613e-152	yes	up	0.01	15.8	0.01	15.8
gene1503	LOC113815948	small subunit ribosomal RNA	2126.61	11.0543	8.15291e-151	3.81981e-149	yes	up	0	15.03	0	15.03
gene11875	LOC113812671	fibroin heavy chain-like	2.091	1.06447	5.19076e-147	2.39005e-145	yes	up	79.55	145.15	79.55	145.15
gene2319	LOC113825641	ATP-dependent RNA helicase glh-2-like	2.062	1.04396	3.03229e-146	1.38822e-144	yes	up	30.85	58.58	30.85	58.58
gene2706	LOC113830045	proteoglycan 4-like	0.467	-1.09868	3.8359e-139	1.68858e-137	yes	down	302.74	128.34	302.74	128.34
gene21595	LOC113823467	peptidyl-prolyl cis-trans isomerase FKBP10-like	3.172	1.66554	4.76395e-134	1.98788e-132	yes	up	14.64	42.5	14.64	42.5
gene2316	LOC113825612	nuclear pore complex protein NUP98B-like	2.242	1.16456	5.858e-134	2.43174e-132	yes	up	42.28	88.34	42.28	88.34
gene22755	LOC113824742	protein split ends-like	3.045	1.60657	7.12704e-130	2.88383e-128	yes	up	1.08	3.05	1.08	3.05
gene26792	LOC113829212	cuticle protein CP1499-like	2.453	1.29454	1.43672e-127	5.72664e-126	yes	up	51	108.06	51	108.06
gene468	LOC113804426	vegetative cell wall protein gp1-like	2.453	1.29449	6.07193e-116	2.28387e-114	yes	up	43.42	96.44	43.42	96.44
gene25859	LOC113828186	cuticle protein AMP4-like, transcript variant X1	4.741	2.24529	8.35529e-116	3.12804e-114	yes	up	15.98	75.39	15.98	75.39
gene14709	LOC113815825	hornerin-like	2.992	1.58132	4.42499e-115	1.63372e-113	yes	up	5.32	15.16	5.32	15.16
gene5399	LOC113805502	collagen alpha-1(X) chain-like	2.264	1.17859	6.30121e-114	2.2947e-112	yes	up	87.59	175.78	87.59	175.78
gene4352	LOC113804330	headcase protein-like	2.312	1.20887	4.27269e-111	1.5214e-109	yes	up	30.3	26.48	30.3	26.48
gene5566	LOC113805690	uncharacterized LOC113805690	3.743	1.90435	3.27811e-110	1.14687e-108	yes	up	8.59	29.68	8.59	29.68
gene571	LOC113805457	uncharacterized LOC113805457	2.37	1.24467	2.1713e-109	7.56341e-108	yes	up	40.37	86.65	40.37	86.65
gene21281	LOC113823115	pupal cuticle protein 36-like, transcript variant X1	0.344	-1.53764	7.25495e-105	2.47338e-103	yes	down	59.52	18.37	59.52	18.37
gene6	LOC113809595	uncharacterized LOC113809595	2.116	1.08104	4.2289e-102	1.4176e-100	yes	up	213.78	380.14	213.78	380.14
gene22778	LOC113824773	low-density lipoprotein receptor-related protein 8-like	4.902	2.29335	7.86776e-102	2.62642e-100	yes	up	5.24	24.02	5.24	24.02
gene17600	LOC113819060	uncharacterized LOC113819060	3.227	1.69008	1.22778e-100	4.06471e-99	yes	up	27.41	78.9	27.41	78.9
gene6788	LOC113807040	putative uncharacterized protein DDB_G0288537, transcript variant X1	0.436	-1.19918	2.89227e-96	9.12285e-95	yes	down	45.23	17.64	45.23	17.64
gene18239	LOC113819780	orcokinin peptides type B-like	2.069	1.04867	2.35191e-94	7.21947e-93	yes	up	18.89	36.44	18.89	36.44
gene23741	LOC113825827	axoneme-associated protein mst101(2)-like	3.428	1.77735	6.7873e-93	2.05199e-91	yes	up	2.71	8.58	2.71	8.58
gene9672	LOC113810231	myosin heavy chain, muscle-like	0.396	-1.33695	2.28372e-91	6.85263e-90	yes	down	6.53	2.4	6.53	2.4
gene1956	LOC113821047	uncharacterized LOC113821047	3.185	1.67138	3.26097e-88	9.60514e-87	yes	up	27.93	78.7	27.93	78.7
gene1498	LOC113816015	large subunit ribosomal RNA	1033.41	10.0132	4.22277e-87	1.22136e-85	yes	up	0	3.66	0	3.66
gene1977	LOC113821272	headcase protein-like	3.402	1.76636	1.38383e-86	3.98807e-85	yes	up	2.68	8.44	2.68	8.44
gene30419	LOC113802600	cuticle protein AMP1A-like	0.006	-7.41206	4.0585e-86	1.15714e-84	yes	down	25.55	0.13	25.55	0.13
gene1506	LOC113815971	small subunit ribosomal RNA	13.934	3.80056	1.54627e-84	4.34677e-83	yes	up	0.44	5.71	0.44	5.71
gene11876	LOC113812673	uncharacterized LOC113812673	2.287	1.19349	1.09227e-82	3.00719e-81	yes	up	56.17	106.53	56.17	106.53
gene28938	LOC113800876	cuticle protein CP1499-like	2.441	1.28771	1.50893e-82	4.14011e-81	yes	up	27.29	60.88	27.29	60.88
gene24775	LOC113826995	histidine-rich glycoprotein-like, transcript variant X1	0.233	-2.09994	2.05861e-80	5.53456e-79	yes	down	37.61	7.81	37.61	7.81
gene16357	LOC113817669	uncharacterized LOC113817669, transcript variant X1	4.288	2.1004	3.53478e-79	9.43987e-78	yes	up	6.21	24.23	6.21	24.23
gene17096	LOC113818493	glycine-rich cell wall structural protein 1-like, transcript variant X1	2.845	1.50833	1.19685e-77	3.14388e-76	yes	up	43.81	87.08	43.81	87.08
gene9326	LOC113809846	glutamic acid-rich protein-like	0.123	-3.02437	3.74113e-76	9.48507e-75	yes	down	7.5	0.97	7.5	0.97
gene14691	LOC113815797	uncharacterized PPE family protein PPE12-like	2.893	1.53267	4.43105e-76	1.11988e-74	yes	up	13.68	33.48	13.68	33.48
gene14665	LOC113815783	protein piccolo-like, transcript variant X1	5.154	2.36578	4.01859e-75	1.00927e-73	yes	up	0.84	5.49	0.84	5.49
gene1571	LOC113816683	uncharacterized LOC113816683	2.958	1.56456	1.12293e-72	2.77673e-71	yes	up	4.76	12.92	4.76	12.92
gene14689	LOC113815810	keratin, type I cytoskeletal 9-like	2.032	1.0232	4.75894e-72	1.17315e-70	yes	up	26.53	44.88	26.53	44.88
gene14909	LOC113816066	uncharacterized LOC113816066	2.32	1.21421	3.6576e-70	8.85306e-69	yes	up	22.72	47.95	22.72	47.95
gene19501	LOC113821172	uncharacterized LOC113821172	3.221	1.68757	7.88043e-68	1.86241e-66	yes	up	22.19	63.21	22.19	63.21
gene2314	LOC113825595	uncharacterized PE-PGRS family protein PE_PGRS10-like	2.276	1.18666	2.06654e-65	4.73042e-64	yes	up	21.95	46.79	21.95	46.79
gene13022	LOC113813932	cuticle protein CP575-like	2.718	1.44271	1.4136e-64	3.2083e-63	yes	up	26.86	65.04	26.86	65.04
gene29805	LOC113801837	DEAD-box ATP-dependent RNA helicase 52A-like	2.483	1.31189	9.70045e-64	2.17695e-62	yes	up	30.85	68.46	30.85	68.46
gene11866	LOC113812668	fibroin heavy chain-like	2.55	1.35061	2.31136e-61	5.07341e-60	yes	up	4.15	9.72	4.15	9.72
gene963	LOC113810037	uncharacterized LOC113810037, transcript variant X1	2.003	1.00207	8.69956e-61	1.89914e-59	yes	up	48.57	87.4	48.57	87.4
gene27983		-	2.365	1.24161	1.98585e-60	4.32338e-59	yes	up	13.12	28.4	13.12	28.4
gene24211	LOC113826369	uncharacterized LOC113826369	3.549	1.82733	9.38717e-59	2.00553e-57	yes	up	24.07	73.6	24.07	73.6
gene21354	LOC113823209	four-domain proteases inhibitor-like	2.516	1.33121	1.17532e-58	2.50434e-57	yes	up	13.47	28.1	13.47	28.1
gene4736	LOC113804746	zinc finger protein SNAI2-like, transcript variant X2	0.133	-2.91342	2.42695e-57	5.06355e-56	yes	down	4.52	0.58	4.52	0.58
gene22115	LOC113824048	uncharacterized LOC113824048	2.387	1.25543	7.90583e-56	1.60759e-54	yes	up	16.91	36.72	16.91	36.72
gene9027	LOC113809528	cuticle protein 21-like, transcript variant X2	2.397	1.26144	2.15604e-53	4.1623e-52	yes	up	30.34	64.74	30.34	64.74
gene5813	LOC113805980	uncharacterized LOC113805980	3.164	1.66187	2.27507e-52	4.3295e-51	yes	up	4.35	12.64	4.35	12.64
gene18093	LOC113819617	uncharacterized LOC113819617	3.521	1.81598	1.27865e-50	2.34927e-49	yes	up	7.59	24.16	7.59	24.16
gene9879	LOC113810464	glycine-rich cell wall structural protein-like	2.179	1.12395	1.66924e-50	3.05329e-49	yes	up	16.62	33.17	16.62	33.17
gene6636	LOC113806848	cuticle protein 7-like	0.403	-1.31041	8.27176e-48	1.44696e-46	yes	down	59.49	21.9	59.49	21.9
gene16924	LOC113818306	uncharacterized LOC113818306	2.142	1.09876	1.51846e-47	2.64467e-46	yes	up	13.15	25.81	13.15	25.81
gene26907	LOC113829360	uncharacterized LOC113829360	2.598	1.37759	7.92783e-47	1.36007e-45	yes	up	11.53	27.23	11.53	27.23
gene16516	LOC113817847	uncharacterized LOC113817847	2.052	1.03682	1.00891e-46	1.7198e-45	yes	up	21.49	40.12	21.49	40.12
gene28727	LOC113800625	peritrophin-1-like	2.124	1.08663	5.40924e-45	9.00983e-44	yes	up	62.48	108.49	62.48	108.49
gene5490	LOC113805605	immediate early response 3-interacting protein 1-like	2.354	1.23524	2.57931e-44	4.26956e-43	yes	up	65.26	129.21	65.26	129.21
gene10817	LOC113811506	neurabin-2-like	2.272	1.18371	1.28889e-43	2.11603e-42	yes	up	8.62	17.99	8.62	17.99
gene6058	LOC113806248	uncharacterized LOC113806248	0.148	-2.75494	2.69409e-43	4.37815e-42	yes	down	7.13	0.97	7.13	0.97
gene14190	LOC113815249	metallothionein-1-like	2.052	1.03723	2.85237e-42	4.52523e-41	yes	up	69.03	122.14	69.03	122.14
gene6635	LOC113806850	cuticle protein 7-like	0.338	-1.5649	7.60464e-42	1.19698e-40	yes	down	42.75	12.79	42.75	12.79
gene271	LOC113827839	zyxin-like	2.008	1.00555	2.11337e-41	3.28771e-40	yes	up	51.78	91.04	51.78	91.04
gene8033	LOC113808395	keratin-associated protein 19-2-like	2.742	1.45545	3.59156e-41	5.56567e-40	yes	up	15.25	37.38	15.25	37.38
gene16931	LOC113818330	uncharacterized LOC113818330	2.12	1.08427	1.69742e-40	2.60023e-39	yes	up	160.11	268.5	160.11	268.5
gene5567	LOC113805691	uncharacterized LOC113805691	4.001	2.00042	2.32462e-40	3.55424e-39	yes	up	5.27	18.32	5.27	18.32
gene27668	LOC113830222	cuticle protein AM/CP1114-like	0.249	-2.0073	3.57704e-40	5.42769e-39	yes	down	31.18	6.29	31.18	6.29
gene30617	LOC113802737	melanoma-associated antigen C1-like	2.269	1.18202	1.24504e-39	1.85408e-38	yes	up	1.15	2.42	1.15	2.42
gene7708	LOC113808057	uncharacterized LOC113808057, transcript variant X2	2.09	1.06351	4.15461e-38	5.93325e-37	yes	up	4.22	8.1	4.22	8.1
gene960	LOC113810105	uncharacterized LOC113810105	3.005	1.5875	3.38561e-36	4.66859e-35	yes	up	47.96	35.96	47.96	35.96
gene16139	LOC113817428	cuticle protein AM1239-like	0.273	-1.87042	3.91454e-35	5.2533e-34	yes	down	13.51	3.36	13.51	3.36
gene4832	LOC113804871	zinc finger protein 665-like	48.314	5.59438	2.91405e-34	3.8273e-33	yes	up	0.03	1.32	0.03	1.32
gene6263	LOC113806465	uncharacterized LOC113806465	2.595	1.37577	3.97985e-34	5.19306e-33	yes	up	14.86	34.59	14.86	34.59
gene29252	LOC113801206	uncharacterized LOC113801206	2.167	1.11537	5.62527e-34	7.32813e-33	yes	up	24.7	47.72	24.7	47.72
gene12697	LOC113813602	histidine-rich glycoprotein-like, transcript variant X1	0.29	-1.7851	7.09717e-34	9.21563e-33	yes	down	27.06	6.88	27.06	6.88
gene10376		-	2.448	1.29152	1.08317e-33	1.39071e-32	yes	up	18.19	39.64	18.19	39.64
gene9885	LOC113810469	glycine-rich cell wall structural protein-like	3.01	1.58997	2.06377e-33	2.63705e-32	yes	up	3.06	8.47	3.06	8.47
gene5871	LOC113806036	translation initiation factor IF-2-like, transcript variant X2	3.006	1.58782	3.00111e-33	3.82866e-32	yes	up	3.92	10.91	3.92	10.91
gene5778	LOC113805933	lysozyme-like	2.252	1.17113	6.05652e-33	7.61743e-32	yes	up	20.39	41.05	20.39	41.05
gene30015	LOC113802038	uncharacterized LOC113802038, transcript variant X1	2.437	1.28512	3.19045e-32	3.95069e-31	yes	up	9.92	21.93	9.92	21.93
gene6052	LOC113806236	cuticle protein 64-like	3.604	1.84947	4.97532e-32	6.14188e-31	yes	up	4.36	14.23	4.36	14.23
gene27455	LOC113829965	adhesive plaque matrix protein-like	3.929	1.97399	1.26247e-31	1.5395e-30	yes	up	3.03	10.81	3.03	10.81
gene24797	LOC113827012	NPC intracellular cholesterol transporter 2-like	2.699	1.43246	3.18714e-31	3.84555e-30	yes	up	9.7	23.56	9.7	23.56
gene18197		-	2.84	1.50581	1.68911e-30	2.00483e-29	yes	up	4.02	10.57	4.02	10.57
gene30436	LOC113802573	cuticle protein AMP1A-like	0.469	-1.09226	1.77808e-30	2.1042e-29	yes	down	49.99	20.36	49.99	20.36
gene20844		-	8.345	3.06089	4.10308e-30	4.78496e-29	yes	up	0.27	2.05	0.27	2.05
gene14901	LOC113816053	uncharacterized LOC113816053	2.195	1.13439	4.91428e-30	5.70606e-29	yes	up	9	18.4	9	18.4
gene20752	LOC113822562	pro-resilin-like, transcript variant X1	0.13	-2.94601	6.54431e-30	7.55491e-29	yes	down	24.23	2.72	24.23	2.72
gene17173	LOC113818590	pollen-specific leucine-rich repeat extensin-like protein 1	264.486	8.04705	1.20215e-29	1.37393e-28	yes	up	0	5.42	0	5.42
gene51	LOC113805072	spore coat protein SP65-like	0.338	-1.56582	1.56653e-29	1.78528e-28	yes	down	6.06	1.89	6.06	1.89
gene15521	LOC113816743	ATP-dependent RNA helicase A-like	2.005	1.0033	4.80348e-29	5.37487e-28	yes	up	11.14	20.42	11.14	20.42
gene1884	LOC113820171	ctenidin-1-like, transcript variant X1	2.776	1.47312	6.3042e-29	7.03446e-28	yes	up	13.55	44.39	13.55	44.39
gene26395	LOC113828786	pupal cuticle protein 36-like, transcript variant X1	0.455	-1.13533	1.06116e-28	1.1759e-27	yes	down	21.35	9.26	21.35	9.26
gene27689	LOC113830177	cuticle protein CP14.6-like	0.467	-1.09892	1.90141e-28	2.08393e-27	yes	down	73.91	22.68	73.91	22.68
gene4729	LOC113804761	zinc finger protein SNAI2-like	247.983	7.9541	3.8853e-28	4.23509e-27	yes	up	0	1.47	0	1.47
gene28728	LOC113800626	peritrophin-1-like	2.315	1.21125	4.14786e-28	4.51514e-27	yes	up	25.33	51.25	25.33	51.25
gene27714	LOC113830237	uncharacterized LOC113830237	2.567	1.35998	5.92335e-28	6.4391e-27	yes	up	17.49	39.41	17.49	39.41
gene21353		-	2.776	1.47282	2.12544e-27	2.27045e-26	yes	up	6.59	16.55	6.59	16.55
gene7666	LOC113808014	uncharacterized LOC113808014	2.002	1.00167	4.48891e-27	4.70115e-26	yes	up	18.7	33.7	18.7	33.7
gene21551	LOC113823434	uncharacterized LOC113823434	0.391	-1.35462	7.55681e-27	7.83221e-26	yes	down	18.85	6.68	18.85	6.68
gene20702	LOC113822532	cuticle protein 21-like	3.488	1.80259	8.06616e-27	8.34932e-26	yes	up	2.95	9.36	2.95	9.36
gene1955	LOC113821038	uncharacterized LOC113821038	4.19	2.06708	1.94339e-26	1.98595e-25	yes	up	5.04	18.63	5.04	18.63
gene21322	LOC113823181	sentrin-specific protease 8-like	2.104	1.07293	2.66255e-26	2.70362e-25	yes	up	2.97	5.78	2.97	5.78
gene11023	LOC113811723	uncharacterized LOC113811723	0.424	-1.23773	3.66331e-26	3.70106e-25	yes	down	24.29	7.53	24.29	7.53
gene27686	LOC113830192	cuticle protein CP14.6-like, transcript variant X1	0.352	-1.50816	6.49116e-26	6.47638e-25	yes	down	48.27	8.88	48.27	8.88
gene18096	LOC113819620	uncharacterized LOC113819620	41.797	5.38534	7.09541e-26	7.06166e-25	yes	up	0.1	3.8	0.1	3.8
gene26047	LOC113828398	globin-like	2.16	1.11125	7.13515e-26	7.0924e-25	yes	up	25.52	48.48	25.52	48.48
gene8494	LOC113808907	uncharacterized LOC113808907	0.004	-7.83197	9.62811e-26	9.54673e-25	yes	down	0.8	0	0.8	0
gene24908	LOC113827121	uncharacterized LOC113827121	2.745	1.4569	1.92509e-25	1.88088e-24	yes	up	13.81	33.21	13.81	33.21
gene30451	LOC113802554	cuticle protein AMP1A-like	0.424	-1.23805	2.52911e-25	2.45904e-24	yes	down	60.75	13.81	60.75	13.81
gene20856		-	0.259	-1.94914	4.74729e-25	4.56589e-24	yes	down	3.06	0.73	3.06	0.73
gene19871	LOC113821580	uncharacterized LOC113821580, transcript variant X2	3.13	1.64614	7.61293e-25	7.26967e-24	yes	up	4.63	12.99	4.63	12.99
gene13376		-	2.247	1.16828	2.16438e-24	2.04005e-23	yes	up	2.6	5.39	2.6	5.39
gene3108	LOC113802959	PE-PGRS family protein PE_PGRS26-like	0.202	-2.30699	2.53473e-24	2.38351e-23	yes	down	5.06	0.87	5.06	0.87
gene26357	LOC113828740	uncharacterized LOC113828740	4.929	2.30124	3.01889e-24	2.83214e-23	yes	up	3.1	13.85	3.1	13.85
gene7329		-	36.037	5.17139	1.13744e-23	1.04745e-22	yes	up	0.19	5.96	0.19	5.96
gene24576	LOC113826765	pro-resilin-like, transcript variant X1	0.426	-1.23149	1.55224e-23	1.4229e-22	yes	down	26.41	12.9	26.41	12.9
gene27688	LOC113830180	cuticle protein CP14.6-like	0.154	-2.69729	1.5855e-23	1.45172e-22	yes	down	9.89	1.37	9.89	1.37
gene6491	LOC113806719	uncharacterized LOC113806719	0.474	-1.07768	5.52343e-23	4.95545e-22	yes	down	22.12	9.51	22.12	9.51
gene3120	LOC113802964	uncharacterized LOC113802964	0.246	-2.0233	8.8394e-23	7.83393e-22	yes	down	5.94	1.35	5.94	1.35
gene8147	LOC113808550	5E5 antigen-like	2.676	1.42001	1.00612e-22	8.87745e-22	yes	up	1.61	3.97	1.61	3.97
gene27112	LOC113829575	pigment-dispersing hormone type 1, transcript variant X2	2.143	1.09987	1.20547e-22	1.05782e-21	yes	up	27.22	52.03	27.22	52.03
gene15545	LOC113816771	uncharacterized LOC113816771, transcript variant X1	3.28	1.7138	1.41381e-22	1.23522e-21	yes	up	3.02	8.94	3.02	8.94
gene8148	LOC113808551	2-hydroxyacylsphingosine 1-beta-galactosyltransferase-like	3.391	1.76178	1.46337e-22	1.27714e-21	yes	up	1.19	3.72	1.19	3.72
gene27690	LOC113830179	cuticle protein CP14.6-like	0.254	-1.97829	1.73544e-22	1.50312e-21	yes	down	13.26	3.01	13.26	3.01
gene1866		-	2.45	1.29295	1.7981e-22	1.55571e-21	yes	up	9.04	19.92	9.04	19.92
gene30596	LOC113802720	beta-1,4-N-acetylgalactosaminyltransferase bre-4-like	2.51	1.32761	1.97265e-22	1.70488e-21	yes	up	2.95	6.8	2.95	6.8
gene2431	LOC113827160	uncharacterized LOC113827160	2.554	1.35256	2.55452e-22	2.19358e-21	yes	up	6.3	13.64	6.3	13.64
gene28310	LOC113800190	uncharacterized LOC113800190	2.503	1.32359	2.81821e-22	2.41225e-21	yes	up	8.88	19.95	8.88	19.95
gene30432	LOC113802586	cuticle protein AMP1A-like	0.236	-2.08283	4.80856e-22	4.09838e-21	yes	down	16.96	3.51	16.96	3.51
gene387	LOC113803607	uncharacterized LOC113803607	42.577	5.412	5.73077e-22	4.85341e-21	yes	up	0.05	1.62	0.05	1.62
gene22780	LOC113824776	protein psiN-like	2.1	1.07059	9.18277e-22	7.73603e-21	yes	up	123.05	199.1	123.05	199.1
gene11704	LOC113812490	uncharacterized LOC113812490	3.093	1.6292	9.46836e-22	7.96825e-21	yes	up	1.61	4.59	1.61	4.59
gene22954	LOC113824961	protein unc-119 homolog B-like	0.498	-1.0053	1.53141e-21	1.27539e-20	yes	down	4.62	4.88	4.62	4.88
gene12699	LOC113813603	histidine-rich glycoprotein-like	0.346	-1.53234	1.59144e-21	1.32263e-20	yes	down	13.7	4.18	13.7	4.18
gene9273	LOC113809783	uncharacterized LOC113809783	4.218	2.07666	2.01086e-21	1.6643e-20	yes	up	1.44	4.42	1.44	4.42
gene11969	LOC113812794	glycine, alanine and asparagine-rich protein-like	3.902	1.9643	2.2842e-21	1.88858e-20	yes	up	1.61	5.75	1.61	5.75
gene27641	LOC113830187	cuticle protein CP14.6-like, transcript variant X1	0.234	-2.09374	1.03353e-20	8.32196e-20	yes	down	35.17	2.42	35.17	2.42
gene8903	LOC113809381	ankyrin repeat domain-containing protein 17-like	4.635	2.21251	1.07972e-20	8.67645e-20	yes	up	0.41	1.26	0.41	1.26
gene2317	LOC113825621	uncharacterized LOC113825621	2.247	1.16783	1.54929e-20	1.23753e-19	yes	up	5.93	11.89	5.93	11.89
gene6089	LOC113806278	putative protein TPRXL	168.174	7.39381	1.73026e-20	1.3766e-19	yes	up	0	2.17	0	2.17
gene21052		-	0.433	-1.20679	2.70351e-20	2.13607e-19	yes	down	5.31	2.12	5.31	2.12
gene17364	LOC113818790	Golgi resident protein GCP60-like	0.251	-1.99438	5.25679e-20	4.11288e-19	yes	down	2.64	0.59	2.64	0.59
gene10490	LOC113811136	cuticle protein AM1199-like	2.537	1.34294	5.75643e-20	4.49501e-19	yes	up	7.69	17.51	7.69	17.51
gene30014	LOC113802069	uncharacterized LOC113802069	3.216	1.68508	7.55158e-20	5.88532e-19	yes	up	3.51	9.16	3.51	9.16
gene241	LOC113824255	glucose-6-phosphate exchanger SLC37A2-like	7.604	2.92679	8.44513e-20	6.56892e-19	yes	up	0.25	1.79	0.25	1.79
gene27113	LOC113829577	pigment-dispersing hormone type 1-like	4.135	2.04801	8.86048e-20	6.87864e-19	yes	up	5.18	18.56	5.18	18.56
gene23961	LOC113826079	uncharacterized LOC113826079	2.913	1.54252	8.9144e-20	6.90711e-19	yes	up	5.87	16.05	5.87	16.05
gene27666	LOC113830195	cuticle protein CP14.6-like	0.19	-2.39706	1.09361e-19	8.44094e-19	yes	down	25.12	4.15	25.12	4.15
gene26171	LOC113828532	calphotin-like	0.006	-7.35125	1.31736e-19	1.01484e-18	yes	down	1.94	0	1.94	0
gene25855	LOC113828194	cuticle protein AMP4-like	0.406	-1.29938	1.32162e-19	1.01714e-18	yes	down	27.29	11	27.29	11
gene27642	LOC113830188	cuticle protein CP14.6-like	0.281	-1.83048	1.51149e-19	1.16104e-18	yes	down	16.06	5.32	16.06	5.32
gene28448	LOC113800334	uncharacterized LOC113800334	2.101	1.07129	4.15247e-19	3.12672e-18	yes	up	5.33	10.83	5.33	10.83
gene4230		-	2.451	1.29329	4.86717e-19	3.64774e-18	yes	up	1.65	3.73	1.65	3.73
gene5531	LOC113805645	serine hydrolase-like protein	5.904	2.56167	1.21808e-18	8.98607e-18	yes	up	0.6	3.26	0.6	3.26
gene8692	LOC113809154	serine--tRNA synthetase-like protein Slimp	2.159	1.11011	3.63093e-18	2.62308e-17	yes	up	3	5.96	3	5.96
gene3354		-	2.665	1.41433	5.23587e-18	3.75544e-17	yes	up	1.91	4.68	1.91	4.68
gene1502		-	142.236	7.15214	7.53376e-18	5.37474e-17	yes	up	0	1.61	0	1.61
gene1621	LOC113817599	mucin-2-like	0.484	-1.04544	8.2392e-18	5.86756e-17	yes	down	5.24	2.34	5.24	2.34
gene270	LOC113828299	cyclin-dependent kinase inhibitor 1C-like	2.232	1.1581	1.05422e-17	7.48105e-17	yes	up	15.34	30.1	15.34	30.1
gene18485	LOC113820054	aldehyde dehydrogenase, dimeric NADP-preferring-like, transcript variant X1	0.487	-1.03748	1.51466e-17	1.06075e-16	yes	down	3.48	1.81	3.48	1.81
gene4337	LOC113804323	transcriptional regulatory protein AlgP-like	0.007	-7.12961	2.79658e-17	1.92651e-16	yes	down	1.21	0	1.21	0
gene10747	LOC113811405	cuticle protein AM1239-like	0.132	-2.92214	3.16289e-17	2.17512e-16	yes	down	4.43	0.53	4.43	0.53
gene24744	LOC113826945	keratin, type I cytoskeletal 9-like	2.806	1.48877	3.53048e-17	2.4196e-16	yes	up	3.44	8.66	3.44	8.66
gene10733	LOC113811403	pro-resilin-like	2.822	1.49668	4.93957e-17	3.35661e-16	yes	up	1.75	4.54	1.75	4.54
gene12047	LOC113812872	uncharacterized LOC113812872	0.258	-1.955	6.70028e-17	4.53001e-16	yes	down	12.09	2.77	12.09	2.77
gene12274	LOC113813115	translation initiation factor IF-2-like	2.723	1.44544	6.72307e-17	4.53776e-16	yes	up	8.32	19.64	8.32	19.64
gene19087	LOC113820688	bleomycin hydrolase-like	0.463	-1.11077	2.23572e-16	1.47545e-15	yes	down	4.01	1.72	4.01	1.72
gene6782	LOC113807047	uncharacterized LOC113807047	3.356	1.74666	3.5e-16	2.29389e-15	yes	up	4.96	14.64	4.96	14.64
gene8191	LOC113808596	spidroin-1-like, transcript variant X2	2.73	1.44897	3.57653e-16	2.33911e-15	yes	up	0.5	1.19	0.5	1.19
gene10464	LOC113811121	pro-resilin-like, transcript variant X1	0.179	-2.47949	3.76011e-16	2.45717e-15	yes	down	10.79	2.73	10.79	2.73
gene20115	LOC113821857	kinesin-like protein KIF23	0.446	-1.16405	4.75933e-16	3.095e-15	yes	down	3.52	1.53	3.52	1.53
gene23552	LOC113825620	apidaecins type 73-like, transcript variant X1	0.295	-1.75923	7.63225e-16	4.91144e-15	yes	down	8.83	1.93	8.83	1.93
gene3112	LOC113802950	ctenidin-3-like	0.402	-1.31621	7.73652e-16	4.97454e-15	yes	down	11.23	4.04	11.23	4.04
gene6408	LOC113806624	uncharacterized LOC113806624	2.625	1.39255	8.05857e-16	5.16916e-15	yes	up	3.37	8.06	3.37	8.06
gene6067	LOC113806253	uncharacterized LOC113806253	0.257	-1.95987	1.04794e-15	6.65804e-15	yes	down	6.56	1.53	6.56	1.53
gene24069	LOC113826200	insulin-like growth factor-binding protein 7	3.253	1.70162	1.1292e-15	7.14035e-15	yes	up	5.02	13.37	5.02	13.37
gene15771	LOC113817018	uncharacterized LOC113817018	5.634	2.49424	1.40706e-15	8.82078e-15	yes	up	0.25	1.3	0.25	1.3
gene10662	LOC113811325	pro-resilin-like, transcript variant X1	2.911	1.54143	2.42592e-15	1.50083e-14	yes	up	4.84	11.69	4.84	11.69
gene27757	LOC113830291	pro-resilin-like	5.164	2.3686	2.65381e-15	1.63802e-14	yes	up	2.03	10.23	2.03	10.23
gene20753	LOC113822563	cuticle protein 7-like	0.149	-2.7456	3.45135e-15	2.12212e-14	yes	down	6.82	0.91	6.82	0.91
gene13656	LOC113814662	C-C chemokine receptor type 5-like	2.579	1.36702	3.52574e-15	2.1662e-14	yes	up	1.61	3.83	1.61	3.83
gene17654	LOC113819119	pro-resilin-like	3.34	1.74002	3.77906e-15	2.3165e-14	yes	up	5.11	14.93	5.11	14.93
gene24060	LOC113826195	uncharacterized LOC113826195	2.25	1.17008	4.76086e-15	2.90058e-14	yes	up	8.35	16.83	8.35	16.83
gene1508		-	115.144	6.84729	5.46774e-15	3.31863e-14	yes	up	0	0.44	0	0.44
gene1910	LOC113820612	chlorophyllase-2, chloroplastic-like	2.195	1.13411	5.48187e-15	3.32469e-14	yes	up	2.94	5.93	2.94	5.93
gene9530	LOC113810071	uncharacterized LOC113810071	2.174	1.12033	6.67931e-15	4.02653e-14	yes	up	6.71	13.82	6.71	13.82
gene6633	LOC113806884	cuticle protein 7-like	0.374	-1.42046	7.26722e-15	4.37437e-14	yes	down	18.5	5.78	18.5	5.78
gene19948	LOC113821670	aldose reductase-like	2.46	1.29862	7.39104e-15	4.44222e-14	yes	up	2.05	4.63	2.05	4.63
gene14653	LOC113815763	crustacean hyperglycemic hormone-like	10.953	3.45322	7.47012e-15	4.47967e-14	yes	up	0.48	4.66	0.48	4.66
gene14089	LOC113815139	actin-like	0.486	-1.04093	8.96823e-15	5.3381e-14	yes	down	8.3	3.7	8.3	3.7
gene21622	LOC113823503	recQ-mediated genome instability protein 2-like	2.719	1.44299	9.35234e-15	5.55847e-14	yes	up	5.76	13.94	5.76	13.94
gene1957	LOC113821174	uncharacterized LOC113821174	2.895	1.5337	9.45453e-15	5.61088e-14	yes	up	9.61	21.74	9.61	21.74
gene3113	LOC113802960	uncharacterized LOC113802960	0.307	-1.70556	1.09221e-14	6.45315e-14	yes	down	7.17	1.94	7.17	1.94
gene11485	LOC113812241	vascular non-inflammatory molecule 3-like	2.468	1.30347	1.14273e-14	6.73672e-14	yes	up	1.48	3.38	1.48	3.38
gene11970	LOC113812780	glycine, alanine and asparagine-rich protein-like	4.907	2.29496	1.22432e-14	7.20714e-14	yes	up	0.76	3.39	0.76	3.39
gene5405	LOC113805510	transcription factor SUM-1-like	6.55	2.71156	1.28408e-14	7.54229e-14	yes	up	0.84	4.91	0.84	4.91
gene3183	LOC113803039	protein GPR107-like	2.022	1.01601	1.41461e-14	8.27861e-14	yes	up	2.6	3.12	2.6	3.12
gene2091	LOC113822568	uncharacterized LOC113822568	3.395	1.76341	1.81016e-14	1.04485e-13	yes	up	1.25	3.89	1.25	3.89
gene23582	LOC113825657	cuticle protein 18.6-like	0.095	-3.3994	2.00512e-14	1.15406e-13	yes	down	5.32	0.45	5.32	0.45
gene22738	LOC113824741	crustacyanin-A2 subunit-like	5.953	2.57362	2.23305e-14	1.27972e-13	yes	up	3.04	15.11	3.04	15.11
gene9068	LOC113809494	extensin-like	2.664	1.41384	4.25257e-14	2.3909e-13	yes	up	1.91	4.67	1.91	4.67
gene15081	LOC113816262	uncharacterized LOC113816262	4.254	2.08879	4.78776e-14	2.68614e-13	yes	up	4.73	16.98	4.73	16.98
gene24531	LOC113826710	uncharacterized LOC113826710	3.434	1.7797	6.75575e-14	3.74309e-13	yes	up	1.59	5.66	1.59	5.66
gene15901	LOC113817156	cuticle protein CP1499-like	18.597	4.21698	7.75821e-14	4.28075e-13	yes	up	0.11	1.92	0.11	1.92
gene18844	LOC113820425	cuticle protein 8-like	2.042	1.03026	1.05972e-13	5.79532e-13	yes	up	9.77	17.9	9.77	17.9
gene6632	LOC113806852	cuticle protein 7-like	0.409	-1.29041	1.23071e-13	6.70757e-13	yes	down	22.37	14.21	22.37	14.21
gene3198	LOC113803036	E3 ubiquitin-protein ligase RNF12-B-like	7.909	2.98343	1.44445e-13	7.84048e-13	yes	up	0.33	2.41	0.33	2.41
gene12117	LOC113812945	cuticle protein 19.8-like	0.472	-1.0838	1.58227e-13	8.57692e-13	yes	down	8	3.43	8	3.43
gene28950	LOC113800891	adhesive plaque matrix protein-like	2.168	1.11628	2.10074e-13	1.12805e-12	yes	up	3.05	6.35	3.05	6.35
gene27701	LOC113830166	cuticle protein AMP1A-like, transcript variant X2	0.238	-2.0712	2.29077e-13	1.22845e-12	yes	down	14	5.48	14	5.48
gene27377	LOC113829872	uncharacterized LOC113829872	0.259	-1.95092	2.2934e-13	1.22897e-12	yes	down	6.9	1.49	6.9	1.49
gene13734	LOC113814745	uncharacterized LOC113814745	2.096	1.06787	2.30549e-13	1.23386e-12	yes	up	10.35	19.33	10.35	19.33
gene9535	LOC113810076	uncharacterized LOC113810076	2.17	1.11769	2.51788e-13	1.34304e-12	yes	up	5.24	10.37	5.24	10.37
gene17475	LOC113818919	myotubularin-related protein 5-like	98.994	6.62926	3.187e-13	1.68537e-12	yes	up	0	0.95	0	0.95
gene28014	LOC113830582	uncharacterized LOC113830582	98.739	6.62555	3.40103e-13	1.7891e-12	yes	up	0	1.75	0	1.75
gene9628	LOC113810188	trypsin alpha-3-like	0.444	-1.17144	4.92497e-13	2.56051e-12	yes	down	8.36	3.31	8.36	3.31
gene25858		-	0.367	-1.44632	4.95025e-13	2.57198e-12	yes	down	21.06	6.22	21.06	6.22
gene10480	LOC113811128	pro-resilin-like	0.087	-3.51485	4.96497e-13	2.57796e-12	yes	down	5.21	0.37	5.21	0.37
gene16594	LOC113817944	uncharacterized LOC113817944	2.134	1.0936	6.27483e-13	3.24127e-12	yes	up	4.04	7.88	4.04	7.88
gene20759	LOC113822580	cuticle protein 7-like	0.223	-2.16535	7.41923e-13	3.81764e-12	yes	down	7.74	1.53	7.74	1.53
gene20010	LOC113821732	neurogenin-1-like	2.056	1.03977	8.11524e-13	4.16508e-12	yes	up	3.94	7.42	3.94	7.42
gene6634	LOC113806849	cuticle protein 7-like, transcript variant X3	0.455	-1.13705	9.11588e-13	4.65776e-12	yes	down	24.6	10.58	24.6	10.58
gene27207		-	2.215	1.14748	9.29591e-13	4.74672e-12	yes	up	16.08	32.45	16.08	32.45
gene14139	LOC113815186	rhodopsin-like	0.271	-1.8837	9.38977e-13	4.78855e-12	yes	down	2.51	0.63	2.51	0.63
gene22324	LOC113824282	uncharacterized LOC113824282	0.159	-2.65185	1.45072e-12	7.29616e-12	yes	down	1.59	0.23	1.59	0.23
gene4877	LOC113804918	transcriptional coactivator YAP1-like	92.984	6.53891	1.49136e-12	7.49112e-12	yes	up	0	2.28	0	2.28
gene8541	LOC113808986	apolipoprotein D-like	2.193	1.13303	1.65131e-12	8.25829e-12	yes	up	5.89	11.65	5.89	11.65
gene9341	LOC113809856	uncharacterized LOC113809856	2.828	1.49957	1.9008e-12	9.47055e-12	yes	up	0.67	1.86	0.67	1.86
gene9884	LOC113810456	glycine-rich cell wall structural protein 1-like	2.441	1.28777	2.37255e-12	1.17698e-11	yes	up	2	4.48	2	4.48
gene12924	LOC113813829	glycine-rich cell wall structural protein 2-like	2.809	1.49029	2.81294e-12	1.38601e-11	yes	up	2.3	5.86	2.3	5.86
gene24383	LOC113826548	cuticle protein 19-like	3.941	1.97867	2.96114e-12	1.45634e-11	yes	up	1.27	4.61	1.27	4.61
gene28519	LOC113800405	ubiquinone biosynthesis monooxygenase COQ6, mitochondrial-like	2.494	1.31839	3.04753e-12	1.49424e-11	yes	up	3.83	8.63	3.83	8.63
gene20852		-	2.68	1.42234	3.63593e-12	1.7719e-11	yes	up	1.41	3.47	1.41	3.47
gene8483	LOC113808903	uncharacterized LOC113808903	0.246	-2.02286	3.82716e-12	1.85831e-11	yes	down	7.3	1.6	7.3	1.6
gene23405	LOC113825458	uncharacterized LOC113825458	0.459	-1.12444	3.9523e-12	1.91791e-11	yes	down	2.89	1.22	2.89	1.22
gene27678	LOC113830228	cuticle protein CP14.6-like	0.254	-1.97534	4.46994e-12	2.15994e-11	yes	down	14.8	5.42	14.8	5.42
gene23198		-	3.027	1.59776	4.54427e-12	2.19058e-11	yes	up	13.05	24.37	13.05	24.37
gene11475	LOC113812234	uncharacterized LOC113812234	0.127	-2.97818	5.28574e-12	2.53731e-11	yes	down	5.33	1.69	5.33	1.69
gene26387	LOC113828788	glycine-rich cell wall structural protein 1-like, transcript variant X2	0.076	-3.71127	5.81517e-12	2.78312e-11	yes	down	1.41	0.1	1.41	0.1
gene28427		-	2.913	1.54238	1.05717e-11	4.96761e-11	yes	up	4.95	12.17	4.95	12.17
gene19071	LOC113820676	protein lethal(2)essential for life-like, transcript variant X3	4.908	2.29506	1.12261e-11	5.26272e-11	yes	up	0.84	3.78	0.84	3.78
gene30	LOC113804305	uncharacterized LOC113804305	0.403	-1.31285	1.41821e-11	6.61753e-11	yes	down	12.11	4.36	12.11	4.36
gene23442	LOC113825500	uncharacterized LOC113825500	2.752	1.4603	1.50589e-11	7.0144e-11	yes	up	1.37	3.46	1.37	3.46
gene5620	LOC113805743	chymotrypsin BII-like, transcript variant X1	5.132	2.35954	2.17407e-11	1.00103e-10	yes	up	0.47	2.18	0.47	2.18
gene5530	LOC113805637	probable serine hydrolase, transcript variant X3	2.078	1.05506	2.19944e-11	1.01214e-10	yes	up	2.25	4.73	2.25	4.73
gene23583	LOC113825659	cuticle protein 18.6-like, transcript variant X1	0.216	-2.21136	2.4836e-11	1.13702e-10	yes	down	9.01	1.21	9.01	1.21
gene23176	LOC113825237	calbindin-32-like, transcript variant X1	2.32	1.21417	3.01524e-11	1.37413e-10	yes	up	1.57	3.18	1.57	3.18
gene27959	LOC113830523	uncharacterized LOC113830523	0.339	-1.55919	3.282e-11	1.49061e-10	yes	down	3.52	1.1	3.52	1.1
gene12939	LOC113813847	uncharacterized LOC113813847	2.202	1.13879	3.55051e-11	1.60892e-10	yes	up	3.46	6.94	3.46	6.94
gene3114	LOC113802952	glycine-rich protein 5-like	0.408	-1.29236	3.75668e-11	1.6985e-10	yes	down	7.91	2.87	7.91	2.87
gene24273	LOC113826423	uncharacterized LOC113826423	2.265	1.17941	3.79342e-11	1.71414e-10	yes	up	2.61	5.41	2.61	5.41
gene2386	LOC113826413	uncharacterized LOC113826413	80.534	6.33152	3.86761e-11	1.74373e-10	yes	up	0	3.24	0	3.24
gene6569		-	2.631	1.39562	3.96725e-11	1.78765e-10	yes	up	0.48	1.18	0.48	1.18
gene26386	LOC113828789	pupal cuticle protein 36-like, transcript variant X1	0.157	-2.67083	4.12429e-11	1.85633e-10	yes	down	1.83	0.26	1.83	0.26
gene56	LOC113805319	nuclear localization sequence-binding protein-like, transcript variant X3	2.469	1.30385	4.32929e-11	1.94423e-10	yes	up	1.08	2.46	1.08	2.46
gene15838	LOC113817090	brachyurin-like	2.05	1.03589	4.73993e-11	2.11795e-10	yes	up	3.43	6.44	3.43	6.44
gene30460		-	79.712	6.31672	4.80952e-11	2.14666e-10	yes	up	0	2.19	0	2.19
gene6561	LOC113806772	glycine-rich cell wall structural protein-like	3.968	1.98852	5.63811e-11	2.50393e-10	yes	up	1.69	8.61	1.69	8.61
gene29269	LOC113801229	uncharacterized LOC113801229	0.012	-6.33801	5.65378e-11	2.5095e-10	yes	down	1.34	0	1.34	0
gene25959	LOC113828290	follistatin-like	7.218	2.8517	7.27064e-11	3.18481e-10	yes	up	0.57	3.65	0.57	3.65
gene25053	LOC113827284	failed axon connections homolog	8.829	3.14224	9.30792e-11	4.04405e-10	yes	up	0.24	1.81	0.24	1.81
gene20372	LOC113822133	pro-resilin-like	2.272	1.18379	1.15176e-10	4.98249e-10	yes	up	9.29	18.43	9.29	18.43
gene19885	LOC113821598	uncharacterized LOC113821598	0.411	-1.28333	1.16216e-10	5.02204e-10	yes	down	3.74	1.34	3.74	1.34
gene27702	LOC113830173	cuticle protein AMP1A-like	0.056	-4.16511	1.36308e-10	5.86815e-10	yes	down	3.86	0.19	3.86	0.19
gene9327	LOC113809847	uncharacterized histidine-rich protein DDB_G0274557-like	0.424	-1.23682	1.43155e-10	6.1431e-10	yes	down	4.71	2.52	4.71	2.52
gene29185	LOC113801133	uncharacterized LOC113801133	0.34	-1.55532	1.66372e-10	7.10135e-10	yes	down	2.39	0.75	2.39	0.75
gene27669	LOC113830194	cuticle protein CP14.6-like	0.318	-1.65369	1.77637e-10	7.56608e-10	yes	down	6.92	2	6.92	2
gene23197	LOC113825235	cuticle protein AMP1A-like	2.808	1.48971	2.39445e-10	1.0086e-09	yes	up	4.76	11.71	4.76	11.71
gene2157	LOC113823500	uncharacterized LOC113823500	2.402	1.26451	2.92936e-10	1.22417e-09	yes	up	3.86	8.88	3.86	8.88
gene5987	LOC113806171	glycine, alanine and asparagine-rich protein-like	0.475	-1.07466	2.9775e-10	1.24309e-09	yes	down	6.98	2.46	6.98	2.46
gene1800	LOC113819301	uncharacterized LOC113819301, transcript variant X2	2.443	1.28857	3.66015e-10	1.51155e-09	yes	up	2.29	5.09	2.29	5.09
gene27222		-	2.228	1.15555	3.67445e-10	1.51667e-09	yes	up	4.51	8.45	4.51	8.45
gene19788	LOC113821485	zinc finger protein 252-like	0.014	-6.19324	4.25686e-10	1.74807e-09	yes	down	0.22	0	0.22	0
gene14690	LOC113815800	protein lingerer-like	2.407	1.2672	5.14786e-10	2.09462e-09	yes	up	2.14	4.69	2.14	4.69
gene29960		-	0.406	-1.29949	5.33817e-10	2.16766e-09	yes	down	1.95	0.73	1.95	0.73
gene30013	LOC113802070	uncharacterized LOC113802070	5.389	2.43008	5.71602e-10	2.31501e-09	yes	up	0.55	2.72	0.55	2.72
gene25552	LOC113827851	estrogen sulfotransferase-like	3.011	1.59033	5.99262e-10	2.41748e-09	yes	up	7.47	18.78	7.47	18.78
gene26376	LOC113828755	phenoloxidase subunit 1-like	7.863	2.97508	7.88304e-10	3.14682e-09	yes	up	0.28	2	0.28	2
gene22697	LOC113824679	probable helicase with zinc finger domain, transcript variant X1	2.023	1.01636	9.33061e-10	3.7062e-09	yes	up	0.37	0.69	0.37	0.69
gene25567	LOC113827864	legumain-like	3.229	1.69104	9.39809e-10	3.73116e-09	yes	up	0.51	1.52	0.51	1.52
gene23481	LOC113825544	alpha-L-fucosidase-like, transcript variant X2	2.392	1.25849	1.04818e-09	4.13071e-09	yes	up	1.21	2.68	1.21	2.68
gene26241	LOC113828649	uncharacterized LOC113828649	2.343	1.22844	1.1682e-09	4.57443e-09	yes	up	0.87	1.88	0.87	1.88
gene9886	LOC113810458	pupal cuticle protein 36-like	2.044	1.03153	1.21886e-09	4.76116e-09	yes	up	4.86	8.99	4.86	8.99
gene6066	LOC113806270	uncharacterized LOC113806270	0.354	-1.49933	1.25765e-09	4.90789e-09	yes	down	3.88	1.25	3.88	1.25
gene1330	LOC113814562	uncharacterized LOC113814562	0.433	-1.20772	1.32197e-09	5.14388e-09	yes	down	32.55	11.66	32.55	11.66
gene6143	LOC113806343	serine/arginine repetitive matrix protein 2-like	2.058	1.04157	1.40447e-09	5.45166e-09	yes	up	0.76	1.45	0.76	1.45
gene18545	LOC113820113	basic proline-rich protein-like	3.893	1.96079	1.70214e-09	6.57206e-09	yes	up	2.1	7.17	2.1	7.17
gene18238	LOC113819779	orcokinin peptides type B-like	2.888	1.53015	1.85739e-09	7.14053e-09	yes	up	6.46	15.82	6.46	15.82
gene9063	LOC113809493	NPC intracellular cholesterol transporter 2-like	2.731	1.44935	1.9964e-09	7.63828e-09	yes	up	2.76	6.72	2.76	6.72
gene279	LOC113827932	uncharacterized LOC113827932	3.165	1.66208	2.18533e-09	8.32535e-09	yes	up	1.91	5.42	1.91	5.42
gene28751	LOC113800662	glutathione S-transferase 1-like	65.265	6.02824	2.36797e-09	8.99548e-09	yes	up	0	2.1	0	2.1
gene9125	LOC113809619	endoglucanase E-4-like	2.291	1.19589	2.52753e-09	9.58798e-09	yes	up	2.35	4.92	2.35	4.92
gene19515	LOC113821188	peptide methionine sulfoxide reductase MsrB-like	0.388	-1.36437	2.55561e-09	9.68534e-09	yes	down	1.4	0.5	1.4	0.5
gene11964	LOC113812789	glycine, alanine and asparagine-rich protein-like	3.484	1.80063	2.96017e-09	1.11657e-08	yes	up	0.86	2.73	0.86	2.73
gene21115	LOC113822966	neurotrophin 1-like	0.251	-1.99414	2.97303e-09	1.1209e-08	yes	down	2.35	0.54	2.35	0.54
gene15317	LOC113816531	myosin heavy chain, muscle-like	0.469	-1.09168	3.28303e-09	1.23255e-08	yes	down	9.71	4.23	9.71	4.23
gene3612	LOC113803524	uncharacterized LOC113803524	2.274	1.1853	3.79321e-09	1.41284e-08	yes	up	23.68	43.38	23.68	43.38
gene25136	LOC113827367	uncharacterized LOC113827367	2.311	1.2087	3.82175e-09	1.4228e-08	yes	up	2.97	6.22	2.97	6.22
gene21891	LOC113823812	uncharacterized LOC113823812	2.808	1.48931	4.73747e-09	1.74748e-08	yes	up	0.99	2.55	0.99	2.55
gene8495	LOC113808920	uncharacterized LOC113808920	8.844	3.14467	5.14143e-09	1.89039e-08	yes	up	3.34	22.47	3.34	22.47
gene6639	LOC113806855	pro-resilin-like	0.476	-1.07046	5.80336e-09	2.11918e-08	yes	down	22.69	10.5	22.69	10.5
gene21442	LOC113823313	YEATS domain-containing protein 2-like	0.386	-1.37489	5.87248e-09	2.14247e-08	yes	down	1.82	0.65	1.82	0.65
gene14732		-	2.862	1.51716	6.29868e-09	2.29274e-08	yes	up	1.11	2.9	1.11	2.9
gene25773	LOC113828086	uncharacterized LOC113828086	2.843	1.50751	7.33728e-09	2.65152e-08	yes	up	2.48	6.21	2.48	6.21
gene7778	LOC113808134	anionic trypsin-2-like	0.101	-3.30445	7.6422e-09	2.75549e-08	yes	down	1.01	0.05	1.01	0.05
gene9052	LOC113809485	cuticle protein 7-like	0.472	-1.08331	7.95793e-09	2.86421e-08	yes	down	11.92	4.99	11.92	4.99
gene11552	LOC113812319	uncharacterized LOC113812319	8.417	3.07339	8.0058e-09	2.88011e-08	yes	up	0.35	2.63	0.35	2.63
gene10631	LOC113811281	uncharacterized LOC113811281	5.383	2.42849	8.19787e-09	2.94524e-08	yes	up	0.49	2.38	0.49	2.38
gene13944	LOC113814980	uncharacterized LOC113814980	2.046	1.03262	8.43337e-09	3.02714e-08	yes	up	4.65	8.6	4.65	8.6
gene23244	LOC113825270	uncharacterized LOC113825270	60.626	5.92185	8.52043e-09	3.05565e-08	yes	up	0	0.95	0	0.95
gene26208	LOC113828575	1-phosphatidylinositol 4,5-bisphosphate phosphodiesterase gamma-1-like	0.463	-1.11161	8.54212e-09	3.06206e-08	yes	down	1.01	0.44	1.01	0.44
gene25755	LOC113828061	uncharacterized LOC113828061	2.482	1.31126	1.06691e-08	3.78387e-08	yes	up	0.36	0.84	0.36	0.84
gene27133	LOC113829598	uncharacterized LOC113829598	4.816	2.26782	1.07723e-08	3.81861e-08	yes	up	0.53	10.23	0.53	10.23
gene6565	LOC113806773	glycine-rich cell wall structural protein-like	4.473	2.1611	1.13499e-08	4.00759e-08	yes	up	2.95	10.96	2.95	10.96
gene19945	LOC113821654	kynurenine/alpha-aminoadipate aminotransferase, mitochondrial-like	0.38	-1.3968	1.44133e-08	5.03158e-08	yes	down	1.6	0.56	1.6	0.56
gene27342	LOC113829826	coiled-coil-helix-coiled-coil-helix domain-containing protein 1-like	2.221	1.15089	1.45485e-08	5.07438e-08	yes	up	7.69	14.9	7.69	14.9
gene15069	LOC113816247	uncharacterized LOC113816247	2.14	1.09779	1.45704e-08	5.07979e-08	yes	up	1.42	2.8	1.42	2.8
gene3167	LOC113802999	uncharacterized LOC113802999	2.58	1.3676	1.46337e-08	5.09964e-08	yes	up	0.79	1.88	0.79	1.88
gene22556	LOC113824528	homeobox protein 5-like	3.684	1.88119	1.51773e-08	5.2799e-08	yes	up	0.53	1.8	0.53	1.8
gene20089	LOC113821828	cuticle protein CP575-like	2.577	1.36554	1.59761e-08	5.54816e-08	yes	up	6.41	14.19	6.41	14.19
gene22289	LOC113824249	translation initiation factor IF-2-like	3.038	1.60293	1.95867e-08	6.7061e-08	yes	up	1.21	3.35	1.21	3.35
gene8299	LOC113808718	short-chain dehydrogenase/reductase family 42E member 1-like	2.499	1.32136	1.99321e-08	6.81854e-08	yes	up	1.83	4.12	1.83	4.12
gene23295	LOC113825339	uncharacterized LOC113825339	57.552	5.8468	2.00707e-08	6.86303e-08	yes	up	0	1.39	0	1.39
gene29917	LOC113801966	translation initiation factor IF-2-like	2.369	1.24429	2.3043e-08	7.83258e-08	yes	up	2.98	7.71	2.98	7.71
gene27721	LOC113830283	pro-resilin-like	16.453	4.04024	2.33783e-08	7.93981e-08	yes	up	0.17	2.5	0.17	2.5
gene19315	LOC113820981	uncharacterized LOC113820981	0.206	-2.27801	2.66369e-08	9.01592e-08	yes	down	11.73	2.01	11.73	2.01
gene26464		-	4.153	2.05404	2.86793e-08	9.66639e-08	yes	up	0.55	2.09	0.55	2.09
gene11968	LOC113812779	glycine-rich protein 1-like	2.837	1.5044	2.9186e-08	9.81653e-08	yes	up	1.2	3.1	1.2	3.1
gene14706	LOC113815821	serine-rich adhesin for platelets-like	2.905	1.53842	3.57951e-08	1.19248e-07	yes	up	0.33	0.89	0.33	0.89
gene25311	LOC113827582	uncharacterized LOC113827582	2.025	1.01815	3.75635e-08	1.24874e-07	yes	up	0.76	1.42	0.76	1.42
gene22497	LOC113824477	spidroin-1-like	3.449	1.78619	3.86637e-08	1.28266e-07	yes	up	0.27	0.85	0.27	0.85
gene21188	LOC113823037	uncharacterized LOC113823037	0.273	-1.87048	3.87244e-08	1.28414e-07	yes	down	3.74	0.92	3.74	0.92
gene5731	LOC113805884	uncharacterized LOC113805884	54.929	5.7795	4.19391e-08	1.38558e-07	yes	up	0	0.23	0	0.23
gene23409	LOC113825459	probable G-protein coupled receptor Mth-like 1	0.416	-1.2665	4.23326e-08	1.39801e-07	yes	down	3.79	1.53	3.79	1.53
gene3276	LOC113803134	histidine-rich glycoprotein-like	0.341	-1.55339	4.76324e-08	1.56529e-07	yes	down	4.6	1.51	4.6	1.51
gene18199	LOC113819733	1-aminocyclopropane-1-carboxylate synthase-like protein 1	8.608	3.10565	4.90528e-08	1.60932e-07	yes	up	0.28	2.14	0.28	2.14
gene1485		-	0.018	-5.79276	5.06652e-08	1.66079e-07	yes	down	0.69	0	0.69	0
gene5996	LOC113806177	hyphally regulated cell wall protein 3-like	0.239	-2.06512	5.22735e-08	1.71078e-07	yes	down	1.81	0.4	1.81	0.4
gene28158	LOC113800009	uncharacterized LOC113800009, transcript variant X1	2.321	1.21494	5.8308e-08	1.89589e-07	yes	up	1.59	3.36	1.59	3.36
gene12240	LOC113813086	probable glutamate receptor	5.954	2.57379	5.89268e-08	1.91368e-07	yes	up	3.46	10.78	3.46	10.78
gene3734	LOC113803637	uncharacterized LOC113803637	3.223	1.68853	6.20738e-08	2.00936e-07	yes	up	1.24	3.61	1.24	3.61
gene202	LOC113820057	nucleoside diphosphate-linked moiety X motif 13-like	0.153	-2.70957	6.27452e-08	2.02945e-07	yes	down	0.34	0.05	0.34	0.05
gene11202	LOC113811924	vegetative cell wall protein gp1-like	0.322	-1.63346	6.53025e-08	2.10961e-07	yes	down	2.39	1.09	2.39	1.09
gene6077	LOC113806259	uncharacterized LOC113806259	0.415	-1.26765	7.11384e-08	2.29076e-07	yes	down	8.36	3.1	8.36	3.1
gene25470	LOC113827752	zinc finger protein 423-like	3.181	1.66949	7.34549e-08	2.36061e-07	yes	up	0.13	0.39	0.13	0.39
gene637	LOC113806132	uncharacterized LOC113806132	0.429	-1.21979	7.4498e-08	2.39125e-07	yes	down	0.98	0.39	0.98	0.39
gene6683	LOC113806874	keratin-associated protein 19-2-like	2.145	1.10123	7.5912e-08	2.43371e-07	yes	up	10.67	19.55	10.67	19.55
gene26465		-	3.98	1.9929	7.77171e-08	2.4886e-07	yes	up	0.49	1.79	0.49	1.79
gene550	LOC113805381	uncharacterized LOC113805381	7.634	2.93253	7.81999e-08	2.50206e-07	yes	up	0.2	1.36	0.2	1.36
gene28163	LOC113800011	ATP-dependent RNA helicase A-like	3.345	1.7422	8.15454e-08	2.60597e-07	yes	up	0.61	1.88	0.61	1.88
gene24577	LOC113826761	pro-resilin-like	0.397	-1.33273	9.82878e-08	3.11246e-07	yes	down	3.97	1.43	3.97	1.43
gene9062	LOC113809492	NPC intracellular cholesterol transporter 2-like	3.271	1.7097	1.13608e-07	3.55961e-07	yes	up	1.4	4.12	1.4	4.12
gene11225	LOC113811950	uncharacterized LOC113811950	0.456	-1.13203	1.24063e-07	3.87506e-07	yes	down	4.67	1.94	4.67	1.94
gene23584	LOC113825663	uncharacterized LOC113825663	0.231	-2.11396	1.28509e-07	4.00147e-07	yes	down	5.13	1.05	5.13	1.05
gene5434	LOC113805531	transmembrane protein 134-like	0.363	-1.46228	1.31804e-07	4.10088e-07	yes	down	0.77	0.26	0.77	0.26
gene13268	LOC113814221	mucin-5AC-like, transcript variant X1	2.099	1.06998	1.34917e-07	4.19285e-07	yes	up	0.82	1.6	0.82	1.6
gene25112	LOC113827350	myophilin-like, transcript variant X2	0.238	-2.06903	1.44801e-07	4.48435e-07	yes	down	1.78	0.38	1.78	0.38
gene27963	LOC113830525	uncharacterized LOC113830525	0.215	-2.21537	1.45254e-07	4.49584e-07	yes	down	1.47	0.29	1.47	0.29
gene25881	LOC113828207	uncharacterized LOC113828207	2.753	1.46091	1.55783e-07	4.79298e-07	yes	up	1.33	3.33	1.33	3.33
gene24578	LOC113826770	pro-resilin-like	0.458	-1.12664	1.57366e-07	4.83796e-07	yes	down	7.81	1.56	7.81	1.56
gene20414	LOC113822188	chondroitin sulfate proteoglycan 4-like	0.468	-1.09508	1.57538e-07	4.84138e-07	yes	down	0.84	0.32	0.84	0.32
gene25958	LOC113828289	uncharacterized LOC113828289	7.236	2.85521	1.67897e-07	5.14592e-07	yes	up	1.53	8.94	1.53	8.94
gene6640	LOC113806856	pro-resilin-like	0.241	-2.05447	1.69116e-07	5.18129e-07	yes	down	6.45	1.29	6.45	1.29
gene8596	LOC113809051	fucose mutarotase-like	50.016	5.64431	1.69266e-07	5.18391e-07	yes	up	0	1.71	0	1.71
gene17075	LOC113818470	coiled-coil domain-containing protein 103-like	0.343	-1.54552	1.87361e-07	5.69022e-07	yes	down	0.99	0.31	0.99	0.31
gene273	LOC113828474	formin-2-like	2.022	1.01575	1.95665e-07	5.93118e-07	yes	up	3.47	6.22	3.47	6.22
gene28159	LOC113800013	uncharacterized LOC113800013	4.197	2.0695	1.99414e-07	6.03342e-07	yes	up	0.4	1.53	0.4	1.53
gene16361	LOC113817675	uncharacterized LOC113817675	2.17	1.11745	2.25872e-07	6.77762e-07	yes	up	0.58	1.16	0.58	1.16
gene17736	LOC113819211	proline-rich protein 36-like, transcript variant X2	14.192	3.82704	2.25996e-07	6.77878e-07	yes	up	0.02	0.26	0.02	0.26
gene28299	LOC113800169	pre-mRNA 3' end processing protein WDR33-like	0.428	-1.22359	2.44405e-07	7.30361e-07	yes	down	0.96	0.38	0.96	0.38
gene29957		-	0.124	-3.01403	2.88259e-07	8.51567e-07	yes	down	0.3	0.02	0.3	0.02
gene26153	LOC113828517	probable cytosolic iron-sulfur protein assembly protein CIAO1	3.751	1.90745	2.92028e-07	8.61112e-07	yes	up	0.32	1.11	0.32	1.11
gene5847	LOC113806002	glucosylceramidase-like	4.662	2.22081	3.17179e-07	9.31845e-07	yes	up	0.14	0.6	0.14	0.6
gene18111	LOC113819631	uncharacterized LOC113819631	47.823	5.57964	3.17547e-07	9.32587e-07	yes	up	0	0.92	0	0.92
gene4042	LOC113803985	uncharacterized LOC113803985	3.785	1.92015	3.19836e-07	9.3862e-07	yes	up	0.34	1.2	0.34	1.2
gene6558	LOC113806788	ctenidin-3-like	2.703	1.43442	3.26215e-07	9.5559e-07	yes	up	5.8	6.4	5.8	6.4
gene5683	LOC113805822	chondroitin sulfate N-acetylgalactosaminyltransferase 1-like	0.254	-1.97882	3.35326e-07	9.80486e-07	yes	down	0.46	0.11	0.46	0.11
gene13826		-	0.098	-3.35287	4.15424e-07	1.20197e-06	yes	down	0.41	0.04	0.41	0.04
gene18530	LOC113820111	uncharacterized LOC113820111	7.047	2.81705	4.24785e-07	1.22684e-06	yes	up	0.07	0.48	0.07	0.48
gene12813	LOC113813721	serine-rich adhesin for platelets-like	0.23	-2.12159	4.30306e-07	1.24144e-06	yes	down	0.3	0.06	0.3	0.06
gene26472		-	8.363	3.06397	4.54725e-07	1.30953e-06	yes	up	0.14	1.06	0.14	1.06
gene11143	LOC113811854	gamma-interferon-inducible lysosomal thiol reductase-like	0.471	-1.08652	4.77901e-07	1.36743e-06	yes	down	25.94	7.58	25.94	7.58
gene8032	LOC113808450	hornerin-like	0.073	-3.78583	4.9004e-07	1.39917e-06	yes	down	0.34	0.02	0.34	0.02
gene10681	LOC113811346	keratin, type II cytoskeletal 3-like	2.193	1.13283	5.16581e-07	1.46762e-06	yes	up	4.86	9.43	4.86	9.43
gene1459	LOC113815508	zinc finger protein 502-like	30.016	4.90765	5.7533e-07	1.62188e-06	yes	up	0.02	0.6	0.02	0.6
gene15872	LOC113817128	vegetative cell wall protein gp1-like	0.404	-1.30748	5.9456e-07	1.67021e-06	yes	down	5.02	1.83	5.02	1.83
gene19705	LOC113821399	85/88 kDa calcium-independent phospholipase A2-like, transcript variant X3	0.489	-1.03095	5.98764e-07	1.68084e-06	yes	down	1.12	0.5	1.12	0.5
gene22744	LOC113824719	crustacyanin-A2 subunit-like	2.172	1.11921	6.06748e-07	1.70087e-06	yes	up	3.2	6.3	3.2	6.3
gene28573	LOC113800468	protogenin B-like	0.279	-1.84147	6.38113e-07	1.78256e-06	yes	down	0.29	0.08	0.29	0.08
gene27930	LOC113830485	uncharacterized LOC113830485	9.788	3.29098	6.75365e-07	1.88047e-06	yes	up	0.43	3.62	0.43	3.62
gene15832	LOC113817085	3-oxoacyl-[acyl-carrier-protein] reductase FabG-like	0.428	-1.22559	7.17458e-07	1.98964e-06	yes	down	8.47	3.22	8.47	3.22
gene30295	LOC113802385	uncharacterized LOC113802385	2.496	1.3197	7.32152e-07	2.02828e-06	yes	up	4	8.73	4	8.73
gene12	LOC113803999	keratin, type I cytoskeletal 10-like	13.214	3.72394	7.50031e-07	2.07566e-06	yes	up	0.08	0.98	0.08	0.98
gene20995	LOC113822827	uncharacterized LOC113822827	13.189	3.72127	7.72871e-07	2.13224e-06	yes	up	0.36	4	0.36	4
gene12679	LOC113813571	serine/arginine repetitive matrix protein 2-like	2.175	1.12106	8.22373e-07	2.26102e-06	yes	up	0.32	0.68	0.32	0.68
gene27699	LOC113830167	cuticle protein AMP1A-like	0.212	-2.23611	8.58432e-07	2.35612e-06	yes	down	2.82	0.53	2.82	0.53
gene18267		-	2.031	1.02191	8.63333e-07	2.36876e-06	yes	up	17.54	29.1	17.54	29.1
gene29264	LOC113801238	zinc finger protein 687-like	0.473	-1.08142	8.99933e-07	2.46327e-06	yes	down	2.02	0.89	2.02	0.89
gene3389	LOC113803261	pyridine nucleotide-disulfide oxidoreductase domain-containing protein 2-like	2.043	1.03066	9.01673e-07	2.46686e-06	yes	up	2.34	4.36	2.34	4.36
gene6321	LOC113806533	cuticle protein CP14.6-like	0.321	-1.64123	1.04909e-06	2.84627e-06	yes	down	6.52	2.24	6.52	2.24
gene28060	LOC113799897	early nodulin-75-like	2.313	1.21006	1.07099e-06	2.90273e-06	yes	up	3.9	7.99	3.9	7.99
gene14106		-	3.096	1.63019	1.18979e-06	3.20411e-06	yes	up	1.47	4	1.47	4
gene13458	LOC113814441	uncharacterized LOC113814441	6.181	2.6278	1.38333e-06	3.69183e-06	yes	up	0.52	2.86	0.52	2.86
gene4608	LOC113804606	uncharacterized LOC113804606	0.442	-1.1768	1.41493e-06	3.77239e-06	yes	down	1.63	0.66	1.63	0.66
gene3718	LOC113803612	large neutral amino acids transporter small subunit 1-like, transcript variant X3	2.052	1.03723	1.45699e-06	3.87419e-06	yes	up	1.43	2.69	1.43	2.69
gene18919	LOC113820543	facilitated trehalose transporter Tret1-like, transcript variant X1	2.115	1.08056	1.54549e-06	4.09189e-06	yes	up	0.73	1.41	0.73	1.41
gene26407	LOC113828799	mediator of RNA polymerase II transcription subunit 25-like	0.023	-5.43421	1.55716e-06	4.12005e-06	yes	down	0.85	0	0.85	0
gene6316	LOC113806532	la-related protein 6-like	2.001	1.001	1.56799e-06	4.14734e-06	yes	up	0.9	1.67	0.9	1.67
gene21776		-	5.892	2.55884	1.58548e-06	4.18944e-06	yes	up	0.17	0.94	0.17	0.94
gene23918	LOC113826028	uncharacterized LOC113826028	5.873	2.55402	1.59375e-06	4.20992e-06	yes	up	0.31	1.66	0.31	1.66
gene8031	LOC113808423	glycine-rich cell wall structural protein-like	0.023	-5.42326	1.70997e-06	4.4991e-06	yes	down	0.65	0	0.65	0
gene1756	LOC113818976	elongation of very long chain fatty acids protein 7-like	0.25	-2.00057	1.76556e-06	4.63169e-06	yes	down	0.91	0.21	0.91	0.21
gene12765	LOC113813672	uncharacterized LOC113813672	0.131	-2.93784	1.88003e-06	4.90788e-06	yes	down	0.87	0.1	0.87	0.1
gene14877	LOC113816035	zinc transporter ZIP1-like	2.084	1.05939	1.94371e-06	5.06421e-06	yes	up	0.95	1.82	0.95	1.82
gene10491	LOC113811098	cuticle protein AM1199-like, transcript variant X2	0.29	-1.78583	2.07876e-06	5.40027e-06	yes	down	2.64	0.71	2.64	0.71
gene16612	LOC113817943	arrestin homolog	0.392	-1.35099	2.27872e-06	5.87023e-06	yes	down	2.48	0.89	2.48	0.89
gene23674	LOC113825772	uncharacterized LOC113825772	8.378	3.06653	2.28468e-06	5.8837e-06	yes	up	0.14	2.25	0.14	2.25
gene15907	LOC113817169	carbonic anhydrase 1-like	0.443	-1.17537	2.3212e-06	5.96434e-06	yes	down	3.38	1.37	3.38	1.37
gene11591	LOC113812361	THUMP domain-containing protein 1-like	0.462	-1.11559	2.32928e-06	5.97934e-06	yes	down	1.69	0.72	1.69	0.72
gene12215	LOC113813061	endocuticle structural glycoprotein SgAbd-2-like	4.858	2.28049	2.37034e-06	6.07743e-06	yes	up	0.39	1.82	0.39	1.82
gene24743	LOC113826944	glycine-rich protein 5-like	2.275	1.18559	2.51325e-06	6.41053e-06	yes	up	1.97	4.01	1.97	4.01
gene21811	LOC113823729	E3 ubiquitin-protein ligase Hakai-like	2.859	1.51539	2.54957e-06	6.49489e-06	yes	up	0.39	1.02	0.39	1.02
gene13632	LOC113814634	uncharacterized LOC113814634	2.149	1.10398	2.54895e-06	6.49489e-06	yes	up	4.92	9.32	4.92	9.32
gene26096	LOC113828453	tetra-peptide repeat homeobox protein 1-like	0.489	-1.03095	2.68789e-06	6.8169e-06	yes	down	5.25	1.36	5.25	1.36
gene10006	LOC113810600	transmembrane protein 231-like	2.702	1.43384	2.91997e-06	7.36352e-06	yes	up	0.48	1.18	0.48	1.18
gene28896	LOC113800825	mucin-2-like	0.206	-2.27887	3.10074e-06	7.78996e-06	yes	down	0.22	0.04	0.22	0.04
gene6233	LOC113806441	cardioacceleratory peptide receptor-like	0.206	-2.27887	3.10074e-06	7.78996e-06	yes	down	0.86	0.16	0.86	0.16
gene17281	LOC113818697	uncharacterized LOC113818697	7.075	2.82277	3.33098e-06	8.32922e-06	yes	up	5.16	27.55	5.16	27.55
gene22617	LOC113824591	heme-binding protein 2-like	2.096	1.06757	3.61378e-06	8.98031e-06	yes	up	7.63	13.76	7.63	13.76
gene12471	LOC113813345	repetitive proline-rich cell wall protein 1-like	0.147	-2.76871	3.81388e-06	9.45703e-06	yes	down	2.54	0.34	2.54	0.34
gene7140	LOC113807429	uncharacterized LOC113807429	2.892	1.53199	3.8826e-06	9.61852e-06	yes	up	0.58	1.55	0.58	1.55
gene11181	LOC113811901	uncharacterized LOC113811901	3.224	1.68895	4.25928e-06	1.04933e-05	yes	up	0.59	1.75	0.59	1.75
gene6559	LOC113806771	glycine-rich protein 5-like, transcript variant X1	2.156	1.10868	4.37747e-06	1.07646e-05	yes	up	8.06	12.7	8.06	12.7
gene13688	LOC113814711	probable maltase-glucoamylase 2	0.113	-3.14642	4.58033e-06	1.12255e-05	yes	down	0.5	0.05	0.5	0.05
gene26237	LOC113828609	PE-PGRS family protein PE_PGRS16-like	3.303	1.72394	4.6243e-06	1.13264e-05	yes	up	0.89	2.65	0.89	2.65
gene2508	LOC113827769	cyclin-dependent kinase 9-like	0.381	-1.39352	4.72247e-06	1.15562e-05	yes	down	0.39	0.14	0.39	0.14
gene10486	LOC113811134	cuticle protein AM1199-like, transcript variant X1	3.393	1.7626	4.97976e-06	1.2156e-05	yes	up	1.09	3.29	1.09	3.29
gene4871	LOC113804910	uncharacterized LOC113804910	0.212	-2.2404	5.24304e-06	1.2729e-05	yes	down	0.66	0.13	0.66	0.13
gene24035	LOC113826161	centrosomal protein of 135 kDa-like	0.226	-2.14642	5.2709e-06	1.27928e-05	yes	down	0.29	0.06	0.29	0.06
gene27478		-	0.448	-1.1585	5.44292e-06	1.31664e-05	yes	down	0.43	0.18	0.43	0.18
gene21033	LOC113822865	uncharacterized LOC113822865, transcript variant X1	0.326	-1.61591	5.53107e-06	1.33554e-05	yes	down	0.37	0.1	0.37	0.1
gene12286	LOC113813138	uncharacterized LOC113813138	0.454	-1.139	5.68452e-06	1.37012e-05	yes	down	0.83	0.35	0.83	0.35
gene18627	LOC113820208	agrin-like	2.628	1.39375	6.01099e-06	1.44403e-05	yes	up	1.72	4.05	1.72	4.05
gene5992	LOC113806173	trihydrophobin-like	0.279	-1.8426	6.03103e-06	1.44841e-05	yes	down	1.14	0.29	1.14	0.29
gene9026	LOC113809478	pro-resilin-like, transcript variant X1	0.262	-1.93228	6.09752e-06	1.46262e-05	yes	down	1.76	0.43	1.76	0.43
gene18840	LOC113820432	cuticle protein 8-like	2.026	1.01881	6.11844e-06	1.46676e-05	yes	up	2.93	5.36	2.93	5.36
gene18293	LOC113819834	uncharacterized LOC113819834, transcript variant X1	2.277	1.18722	6.16083e-06	1.47604e-05	yes	up	8.24	15.69	8.24	15.69
gene19817		-	0.454	-1.13907	6.17138e-06	1.47813e-05	yes	down	1.18	0.5	1.18	0.5
gene13464	LOC113814444	bromodomain-containing protein 4-like	0.426	-1.23088	6.243e-06	1.49394e-05	yes	down	0.37	0.15	0.37	0.15
gene12593	LOC113813483	TLR4 interactor with leucine rich repeats-like	2.328	1.21903	6.37774e-06	1.52436e-05	yes	up	0.32	0.66	0.32	0.66
gene21095	LOC113822940	protein O-GlcNAcase-like	0.026	-5.25668	6.60466e-06	1.5739e-05	yes	down	0.15	0	0.15	0
gene5568	LOC113805697	uncharacterized LOC113805697	0.026	-5.25205	6.84473e-06	1.62627e-05	yes	down	0.22	0	0.22	0
gene21230	LOC113823074	uncharacterized LOC113823074	2.101	1.07138	6.96407e-06	1.65218e-05	yes	up	3.03	4.87	3.03	4.87
gene17923	LOC113819431	uncharacterized LOC113819431	5.383	2.42849	8.0055e-06	1.88696e-05	yes	up	0.5	2.41	0.5	2.41
gene12850	LOC113813754	mucin-17-like	0.307	-1.70337	8.11002e-06	1.90991e-05	yes	down	0.71	0.2	0.71	0.2
gene22665	LOC113824665	uncharacterized LOC113824665	11.256	3.49262	8.26355e-06	1.94154e-05	yes	up	0.12	1.24	0.12	1.24
gene23721	LOC113825821	glycine-rich protein 23-like, transcript variant X1	0.478	-1.06464	8.28767e-06	1.94603e-05	yes	down	3.78	1.65	3.78	1.65
gene24359	LOC113826517	ER membrane protein complex subunit 6-like	2.656	1.40902	8.71418e-06	2.0402e-05	yes	up	9.44	14.68	9.44	14.68
gene650	LOC113806362	uncharacterized LOC113806362	0.121	-3.04714	9.20967e-06	2.14804e-05	yes	down	2.92	0.31	2.92	0.31
gene13805	LOC113814846	glycine-rich cell wall structural protein 1.0-like	2.124	1.08689	9.2991e-06	2.16701e-05	yes	up	8.98	17.22	8.98	17.22
gene10687	LOC113811352	uncharacterized LOC113811352	3.67	1.87595	9.31775e-06	2.17072e-05	yes	up	0.37	1.33	0.37	1.33
gene30017	LOC113802067	uncharacterized LOC113802067	16.672	4.05934	9.51705e-06	2.21412e-05	yes	up	0.12	1.77	0.12	1.77
gene12496	LOC113813374	uncharacterized LOC113813374	2.843	1.50747	9.85231e-06	2.28595e-05	yes	up	1.27	3.24	1.27	3.24
gene18146	LOC113819659	type-1 angiotensin II receptor-associated protein-like	0.445	-1.16845	1.02742e-05	2.37833e-05	yes	down	3.24	1.31	3.24	1.31
gene26367	LOC113828761	uncharacterized LOC113828761	2.154	1.10712	1.09676e-05	2.52643e-05	yes	up	2.83	5.62	2.83	5.62
gene25759	LOC113828077	uncharacterized LOC113828077	4.093	2.03328	1.11951e-05	2.57291e-05	yes	up	0.27	0.94	0.27	0.94
gene2312	LOC113825573	uncharacterized LOC113825573	2.431	1.28165	1.12879e-05	2.59202e-05	yes	up	1.52	3.33	1.52	3.33
gene16158	LOC113817437	tRNA-splicing endonuclease subunit Sen2-like	2.011	1.00787	1.15339e-05	2.6457e-05	yes	up	3.57	6.44	3.57	6.44
gene25863	LOC113828176	cuticle protein AM/CP1114-like	0.376	-1.40946	1.15349e-05	2.6457e-05	yes	down	3.58	1.22	3.58	1.22
gene7327	LOC113807641	IQ motif and SEC7 domain-containing protein 1-like	0.394	-1.3431	1.17096e-05	2.68346e-05	yes	down	0.74	0.27	0.74	0.27
gene27727	LOC113830288	pupal cuticle protein Edg-84A-like	2.485	1.3133	1.21035e-05	2.76978e-05	yes	up	1.57	3.51	1.57	3.51
gene23719	LOC113825812	uncharacterized LOC113825812	0.41	-1.2862	1.28317e-05	2.92867e-05	yes	down	2.09	0.78	2.09	0.78
gene28349	LOC113800219	TCDD-inducible poly [ADP-ribose] polymerase-like	2.162	1.11265	1.30111e-05	2.96477e-05	yes	up	0.48	0.96	0.48	0.96
gene20555	LOC113822344	uncharacterized LOC113822344	0.463	-1.11067	1.33647e-05	3.04273e-05	yes	down	0.35	0.15	0.35	0.15
gene30431	LOC113802582	endocuticle structural glycoprotein ABD-4-like	0.47	-1.08815	1.36248e-05	3.09669e-05	yes	down	11.36	3.76	11.36	3.76
gene24011		-	0.028	-5.1594	1.36928e-05	3.11038e-05	yes	down	0.36	0	0.36	0
gene17620	LOC113819081	GRAM domain-containing protein 4-like, transcript variant X1	0.468	-1.09677	1.41183e-05	3.20249e-05	yes	down	0.58	0.29	0.58	0.29
gene16274	LOC113817569	nuclear pore complex protein Nup93-like	0.33	-1.60061	1.47516e-05	3.33575e-05	yes	down	2.8	0.83	2.8	0.83
gene4005	LOC113803933	ctenidin-1-like	4.754	2.24916	1.49107e-05	3.36793e-05	yes	up	0.46	1.98	0.46	1.98
gene17254	LOC113818670	macrophage mannose receptor 1-like, transcript variant X2	2.167	1.1159	1.53263e-05	3.45012e-05	yes	up	0.77	1.51	0.77	1.51
gene11871	LOC113812680	neurochondrin homolog, transcript variant X2	0.462	-1.11247	1.61332e-05	3.6185e-05	yes	down	0.85	0.36	0.85	0.36
gene27390	LOC113829879	uncharacterized LOC113829879	2.675	1.41931	1.63286e-05	3.65881e-05	yes	up	0.67	1.64	0.67	1.64
gene27680	LOC113830189	cuticle protein CP14.6-like	0.454	-1.13902	1.64612e-05	3.68284e-05	yes	down	4.84	1.98	4.84	1.98
gene11906	LOC113812724	protein lethal(2)essential for life-like	6.521	2.70514	1.64669e-05	3.68308e-05	yes	up	0.53	3.01	0.53	3.01
gene21773	LOC113823667	transcriptional enhancer factor TEF-1-like, transcript variant X1	0.474	-1.07724	1.76316e-05	3.92605e-05	yes	down	1.21	0.53	1.21	0.53
gene9801	LOC113810354	zinc finger CCHC domain-containing protein 4-like	2.932	1.55193	1.76552e-05	3.93021e-05	yes	up	0.36	0.97	0.36	0.97
gene21687	LOC113823582	craniofacial development protein 2-like	0.246	-2.02089	1.884e-05	4.1754e-05	yes	down	0.79	0.18	0.79	0.18
gene11971	LOC113812782	glycine, alanine and asparagine-rich protein-like	2.565	1.35889	1.88899e-05	4.18529e-05	yes	up	0.89	2.08	0.89	2.08
gene5360	LOC113805453	uncharacterized LOC113805453	0.484	-1.04559	1.89394e-05	4.19511e-05	yes	down	2.61	1.16	2.61	1.16
gene27720	LOC113830280	pro-resilin-like	4.647	2.21645	1.90189e-05	4.21038e-05	yes	up	0.7	4.36	0.7	4.36
gene5806	LOC113806011	uncharacterized LOC113806011	0.151	-2.73138	1.909e-05	4.22496e-05	yes	down	0.35	0.05	0.35	0.05
gene29253	LOC113801207	uncharacterized LOC113801207	2.947	1.55911	2.03336e-05	4.473e-05	yes	up	0.65	1.75	0.65	1.75
gene13310	LOC113814274	pituitary homeobox x-like	4.961	2.31067	2.1207e-05	4.65363e-05	yes	up	0.12	0.55	0.12	0.55
gene23588	LOC113825658	cuticle protein 18.6-like	0.109	-3.19237	2.19091e-05	4.79349e-05	yes	down	1.97	0.19	1.97	0.19
gene17822	LOC113819312	CUB and sushi domain-containing protein 3-like	0.175	-2.51637	2.20967e-05	4.83034e-05	yes	down	0.74	0.12	0.74	0.12
gene9018	LOC113809520	ADP-ribosylation factor-like protein 6-interacting protein 4, transcript variant X1	0.423	-1.2404	2.22414e-05	4.85535e-05	yes	down	1.14	0.44	1.14	0.44
gene22508	LOC113824472	uncharacterized LOC113824472	2.522	1.3347	2.37462e-05	5.16557e-05	yes	up	4.49	9.61	4.49	9.61
gene16301	LOC113817602	uncharacterized LOC113817602	0.196	-2.35287	2.39841e-05	5.21306e-05	yes	down	0.7	0.13	0.7	0.13
gene1726	LOC113818491	heparan-sulfate 6-O-sulfotransferase 2-like	0.376	-1.41259	2.45677e-05	5.33413e-05	yes	down	0.71	0.25	0.71	0.25
gene11631	LOC113812403	serine proteinase stubble-like	2.79	1.48002	2.4958e-05	5.41446e-05	yes	up	0.23	0.6	0.23	0.6
gene30452	LOC113802555	cuticle protein AMP1A-like	0.408	-1.2944	2.56971e-05	5.55975e-05	yes	down	9.74	9.11	9.74	9.11
gene7686	LOC113808034	uncharacterized LOC113808034	3.059	1.61291	2.61753e-05	5.65405e-05	yes	up	0.5	1.4	0.5	1.4
gene11577	LOC113812359	uncharacterized LOC113812359	0.179	-2.48444	2.63463e-05	5.68793e-05	yes	down	0.77	0.13	0.77	0.13
gene937	LOC113809810	uncharacterized LOC113809810	3.553	1.82903	2.80146e-05	6.0189e-05	yes	up	1.2	2.35	1.2	2.35
gene664	LOC113806435	homeobox protein Hox-A1-like	2.274	1.18537	2.88091e-05	6.1747e-05	yes	up	0.32	0.67	0.32	0.67
gene22426	LOC113824383	cuticle protein 18.6-like	17.618	4.13898	2.93264e-05	6.27549e-05	yes	up	0.11	1.73	0.11	1.73
gene17138	LOC113818541	collagen type IV alpha-3-binding protein-like	0.351	-1.51094	3.02156e-05	6.45199e-05	yes	down	0.71	0.23	0.71	0.23
gene27728	LOC113830252	pupal cuticle protein Edg-84A-like	3.216	1.68526	3.16667e-05	6.74512e-05	yes	up	1.96	5.43	1.96	5.43
gene2652	LOC113829252	1-acyl-sn-glycerol-3-phosphate acyltransferase alpha-like	0.429	-1.22077	3.1849e-05	6.77909e-05	yes	down	0.7	0.28	0.7	0.28
gene10955	LOC113811640	TAR DNA-binding protein 43-like	32.202	5.00907	3.2132e-05	6.82845e-05	yes	up	0	0.1	0	0.1
gene3816	LOC113803733	serine/arginine repetitive matrix protein 1-like	2.336	1.22431	3.2812e-05	6.95819e-05	yes	up	0.35	0.76	0.35	0.76
gene14823	LOC113815961	uncharacterized LOC113815961, transcript variant X1	2.361	1.23934	3.28658e-05	6.96775e-05	yes	up	0.96	2.07	0.96	2.07
gene9009	LOC113809462	uveal autoantigen with coiled-coil domains and ankyrin repeats-like	0.031	-5.03095	3.36706e-05	7.12893e-05	yes	down	0.19	0	0.19	0
gene25964	LOC113828304	uncharacterized LOC113828304	0.157	-2.6748	3.38542e-05	7.16592e-05	yes	down	1.7	0.24	1.7	0.24
gene13245	LOC113814203	sulfotransferase 1 family member D1-like	2.196	1.13464	3.47286e-05	7.32969e-05	yes	up	6.68	12.39	6.68	12.39
gene6703	LOC113806951	uncharacterized LOC113806951	5.481	2.45448	3.49992e-05	7.38098e-05	yes	up	1.56	6.61	1.56	6.61
gene6624	LOC113806844	uncharacterized LOC113806844, transcript variant X2	0.179	-2.48478	3.51611e-05	7.41317e-05	yes	down	1.51	0.24	1.51	0.24
gene7305	LOC113807626	uncharacterized LOC113807626	5.459	2.44872	3.58613e-05	7.55087e-05	yes	up	0.14	0.7	0.14	0.7
gene11719	LOC113812503	uncharacterized LOC113812503	0.484	-1.04689	4.04757e-05	8.47124e-05	yes	down	2.9	1.28	2.9	1.28
gene11722	LOC113812504	F-box only protein 32-like	0.34	-1.55819	4.07763e-05	8.52304e-05	yes	down	0.57	0.18	0.57	0.18
gene11531	LOC113812294	uncharacterized LOC113812294	31.321	4.96905	4.2019e-05	8.77135e-05	yes	up	0	0.12	0	0.12
gene27729	LOC113830293	cuticle protein 8-like	2.429	1.28026	4.269e-05	8.89518e-05	yes	up	2.76	5.89	2.76	5.89
gene17631	LOC113819096	unconventional prefoldin RPB5 interactor-like	0.478	-1.06411	4.3006e-05	8.9517e-05	yes	down	5.52	2.5	5.52	2.5
gene4675	LOC113804692	zinc finger protein 668-like	3.947	1.98085	4.34272e-05	9.0347e-05	yes	up	0.54	1.91	0.54	1.91
gene9692	LOC113810253	uncharacterized LOC113810253	14.149	3.82265	4.41435e-05	9.17181e-05	yes	up	0.21	1.11	0.21	1.11
gene16527	LOC113817857	uncharacterized protein DDB_G0286379-like	0.415	-1.26798	4.60423e-05	9.53664e-05	yes	down	2.74	1.12	2.74	1.12
gene23515	LOC113825571	facilitated trehalose transporter Tret1-like	2.071	1.05058	4.64722e-05	9.60582e-05	yes	up	0.69	1.31	0.69	1.31
gene25375	LOC113827646	serine/threonine-protein phosphatase 6 regulatory ankyrin repeat subunit C-like	2.657	1.40963	4.82439e-05	9.92028e-05	yes	up	0.38	0.92	0.38	0.92
gene21861	LOC113823777	uncharacterized LOC113823777	0.484	-1.04725	4.89608e-05	0.000100554	yes	down	0.32	0.15	0.32	0.15
gene12217	LOC113813058	endocuticle structural glycoprotein SgAbd-8-like	30.812	4.94542	4.90851e-05	0.000100731	yes	up	0	0.87	0	0.87
gene18286	LOC113819826	uncharacterized LOC113819826	0.321	-1.63744	5.00926e-05	0.000102563	yes	down	2.05	0.6	2.05	0.6
gene13511	LOC113814494	uncharacterized LOC113814494, transcript variant X5	2.033	1.02379	5.05859e-05	0.000103467	yes	up	3.38	6.79	3.38	6.79
gene2845	LOC113800997	uncharacterized LOC113800997	2.252	1.17111	5.06838e-05	0.00010364	yes	up	33.23	56.49	33.23	56.49
gene744	LOC113807455	breast cancer type 2 susceptibility protein-like	0.478	-1.06489	5.20172e-05	0.000106186	yes	down	2.87	1.25	2.87	1.25
gene20747	LOC113822564	cuticle protein 19.8-like	0.032	-4.96357	5.25291e-05	0.000107141	yes	down	1.55	0	1.55	0
gene22536	LOC113824508	basic proline-rich protein-like	2.692	1.42849	5.52453e-05	0.00011228	yes	up	0.35	0.87	0.35	0.87
gene10370	LOC113811011	cuticle protein AMP1B-like	2.919	1.54545	5.75579e-05	0.000116478	yes	up	1.89	8.33	1.89	8.33
gene3517	LOC113803401	uncharacterized LOC113803401, transcript variant X2	0.344	-1.53963	5.7977e-05	0.000117149	yes	down	0.58	0.18	0.58	0.18
gene22500	LOC113824481	holotricin-3-like	0.155	-2.69206	5.82828e-05	0.000117737	yes	down	1.57	0.22	1.57	0.22
gene10659	LOC113811322	pro-resilin-like	2.487	1.31455	5.83899e-05	0.000117924	yes	up	1.64	3.66	1.64	3.66
gene20758	LOC113822582	cuticle protein 7-like	0.236	-2.0861	5.90139e-05	0.000119064	yes	down	2.67	0.56	2.67	0.56
gene15169	LOC113816361	ctenidin-3-like	0.163	-2.61591	5.98486e-05	0.000120566	yes	down	0.48	0.07	0.48	0.07
gene16582		-	0.352	-1.50494	6.04713e-05	0.000121728	yes	down	0.51	0.17	0.51	0.17
gene13514	LOC113814497	uncharacterized LOC113814497	2.393	1.25856	6.12425e-05	0.000123157	yes	up	2.01	4.39	2.01	4.39
gene20716	LOC113822531	cuticle protein 7-like	0.365	-1.45324	6.17718e-05	0.000124128	yes	down	5.26	1.69	5.26	1.69
gene19169	LOC113820798	crustacean hyperglycemic hormone-like	0.385	-1.37887	6.22693e-05	0.000125002	yes	down	1.92	0.67	1.92	0.67
gene24567	LOC113826757	uncharacterized LOC113826757	0.033	-4.93205	6.42832e-05	0.000128562	yes	down	0.64	0	0.64	0
gene21738		-	0.249	-2.00561	6.47348e-05	0.000129303	yes	down	0.42	0.1	0.42	0.1
gene3546	LOC113803436	actin-related protein 5-like	4.731	2.24207	6.57228e-05	0.000131179	yes	up	3.09	11.29	3.09	11.29
gene9363	LOC113809897	intraflagellar transport protein 80 homolog	0.432	-1.21152	6.58497e-05	0.000131367	yes	down	0.55	0.22	0.55	0.22
gene28693	LOC113800604	transcription factor che-1-like	0.033	-4.92722	6.62836e-05	0.000132035	yes	down	0.6	0	0.6	0
gene22786	LOC113824779	uncharacterized LOC113824779	3.002	1.58573	6.79108e-05	0.000135142	yes	up	0.17	0.48	0.17	0.48
gene14146	LOC113815202	uncharacterized LOC113815202	0.21	-2.25334	7.00027e-05	0.000138856	yes	down	0.29	0.06	0.29	0.06
gene3117	LOC113802963	uncharacterized LOC113802963	0.033	-4.91847	7.00448e-05	0.000138876	yes	down	0.96	0	0.96	0
gene11990	LOC113812813	glycine-rich protein DOT1-like	0.099	-3.34125	7.05371e-05	0.000139709	yes	down	1.08	0.1	1.08	0.1
gene6301	LOC113806528	uncharacterized LOC113806528	0.301	-1.73266	7.07135e-05	0.000140024	yes	down	2.71	2.51	2.71	2.51
gene30098	LOC113802134	uncharacterized LOC113802134	0.253	-1.98454	7.28656e-05	0.000143859	yes	down	0.44	0.1	0.44	0.1
gene17717	LOC113819192	myosin heavy chain, muscle-like	0.398	-1.33079	7.28548e-05	0.000143859	yes	down	0.25	0.09	0.25	0.09
gene10072	LOC113810657	trypsin-1-like	0.033	-4.90279	7.72741e-05	0.00015215	yes	down	0.48	0	0.48	0
gene4835	LOC113804876	cyclin-Q-like	0.454	-1.13797	8.2249e-05	0.000161271	yes	down	2.54	1.05	2.54	1.05
gene27722	LOC113830284	pro-resilin-like	3.646	1.86651	8.86982e-05	0.000172901	yes	up	0.84	2.72	0.84	2.72
gene13832	LOC113814831	uncharacterized LOC113814831	9.298	3.21698	9.04521e-05	0.000175807	yes	up	0.04	0.36	0.04	0.36
gene3746	LOC113803643	uncharacterized LOC113803643	2.295	1.19854	9.05071e-05	0.000175871	yes	up	2.14	4.39	2.14	4.39
gene9275	LOC113809784	uncharacterized LOC113809784	3.263	1.70602	9.07904e-05	0.000176293	yes	up	0.16	0.49	0.16	0.49
gene6902	LOC113807176	uncharacterized LOC113807176	2.242	1.16461	9.23634e-05	0.000178914	yes	up	0.58	1.19	0.58	1.19
gene9447	LOC113809979	uncharacterized LOC113809979, transcript variant X1	2.043	1.03073	9.26376e-05	0.000179237	yes	up	0.45	1.13	0.45	1.13
gene19963	LOC113821680	uncharacterized LOC113821680	3.381	1.75755	9.81348e-05	0.000188952	yes	up	0.47	1.44	0.47	1.44
gene27663		-	2.58	1.36751	9.88815e-05	0.000190206	yes	up	2.13	5.75	2.13	5.75
gene1038	LOC113811135	neuroligin-2-like	15.66	3.96905	9.99099e-05	0.000192138	yes	up	0.03	0.48	0.03	0.48
gene7854	LOC113808230	uncharacterized LOC113808230	5.09	2.34757	0.000102195	0.000196016	yes	up	0.45	2.05	0.45	2.05
gene18225	LOC113819767	uncharacterized LOC113819767	0.035	-4.85368	0.000104481	0.000200161	yes	down	0.42	0	0.42	0
gene5110	LOC113805181	uncharacterized LOC113805181	2.307	1.20609	0.000106203	0.00020311	yes	up	1.07	2.1	1.07	2.1
gene15882	LOC113817137	endocuticle structural glycoprotein SgAbd-8-like	2.719	1.44299	0.000107117	0.000204644	yes	up	0.76	1.87	0.76	1.87
gene3790	LOC113803695	pancreatic alpha-amylase-like	11.913	3.57448	0.000107946	0.000206157	yes	up	0.02	0.27	0.02	0.27
gene5616	LOC113805758	chymotrypsin BI-like	15.286	3.93416	0.000108169	0.000206534	yes	up	0.04	0.61	0.04	0.61
gene24351		-	3.698	1.88659	0.000109952	0.000209539	yes	up	0.8	2.1	0.8	2.1
gene28651	LOC113800551	uncharacterized LOC113800551	4.568	2.19145	0.000110153	0.000209873	yes	up	0.25	1.04	0.25	1.04
gene27550	LOC113830065	ER degradation-enhancing alpha-mannosidase-like protein 1	0.462	-1.11319	0.000110185	0.000209884	yes	down	1.15	0.49	1.15	0.49
gene10255	LOC113810870	exportin-6-like	0.253	-1.98514	0.000112811	0.000214477	yes	down	0.8	0.19	0.8	0.19
gene12873	LOC113813784	uncharacterized LOC113813784	6.726	2.74983	0.000113027	0.000214837	yes	up	0.05	0.31	0.05	0.31
gene7856	LOC113808225	uncharacterized LOC113808225	0.035	-4.8383	0.000114618	0.0002175	yes	down	0.1	0	0.1	0
gene12449	LOC113813318	trypsin-1-like	0.035	-4.8383	0.000114618	0.0002175	yes	down	0.36	0	0.36	0
gene6677	LOC113806907	keratin-associated protein 19-2-like	0.27	-1.8886	0.000116736	0.000221101	yes	down	5.39	1.24	5.39	1.24
gene22417	LOC113824394	pro-resilin-like	0.303	-1.72291	0.000118385	0.000223959	yes	down	3.38	0.91	3.38	0.91
gene14	LOC113804094	homeotic protein female sterile-like	0.109	-3.20087	0.000121556	0.000229524	yes	down	0.61	0.06	0.61	0.06
gene25972	LOC113828311	neuroligin 4-like	0.109	-3.20087	0.000121556	0.000229524	yes	down	0.25	0.03	0.25	0.03
gene6669	LOC113806868	adhesive plaque matrix protein-like	0.109	-3.20087	0.000121556	0.000229524	yes	down	0.68	0.07	0.68	0.07
gene22534	LOC113824506	neurofilament heavy polypeptide-like	2.114	1.07985	0.000122709	0.000231484	yes	up	1.23	2.38	1.23	2.38
gene26471		-	3.85	1.94493	0.000127964	0.000240602	yes	up	0.33	1.17	0.33	1.17
gene3533	LOC113803418	chymotrypsin BII-like	0.469	-1.09329	0.00013213	0.000247738	yes	down	1.96	0.84	1.96	0.84
gene18110	LOC113819628	uncharacterized LOC113819628	0.287	-1.80107	0.000132319	0.000247978	yes	down	1.5	0.36	1.5	0.36
gene3683	LOC113803581	uncharacterized LOC113803581	2.637	1.39888	0.000132409	0.000248088	yes	up	56.77	114.93	56.77	114.93
gene14006	LOC113815054	transient receptor potential cation channel subfamily M member 3-like	0.276	-1.8587	0.000133634	0.000250266	yes	down	0.41	0.1	0.41	0.1
gene11977	LOC113812796	DNA polymerase eta-like	0.349	-1.51946	0.000135825	0.000254012	yes	down	0.7	0.22	0.7	0.22
gene28329	LOC113800201	alcohol dehydrogenase [NADP(+)]-like	2.1	1.07056	0.000136326	0.000254831	yes	up	0.91	1.75	0.91	1.75
gene24985	LOC113827212	synaptic vesicle glycoprotein 2C-like	0.424	-1.2374	0.000138042	0.000257678	yes	down	0.51	0.2	0.51	0.2
gene4579	LOC113804589	RNA polymerase II degradation factor 1-like	27.406	4.77641	0.000140085	0.000261004	yes	up	0	0.33	0	0.33
gene25847	LOC113828171	myoneurin-like	0.299	-1.74144	0.000140304	0.000261291	yes	down	0.27	0.07	0.27	0.07
gene11237	LOC113811966	uncharacterized LOC113811966	0.469	-1.09149	0.000142636	0.000265141	yes	down	5.88	2.46	5.88	2.46
gene1802	LOC113819327	uncharacterized LOC113819327	4.082	2.02924	0.000142801	0.000265386	yes	up	0.42	1.56	0.42	1.56
gene20490	LOC113822259	cuticle protein AM1199-like	0.065	-3.93784	0.000145619	0.000270185	yes	down	0.83	0.05	0.83	0.05
gene9049	LOC113809544	pro-resilin-like	2.176	1.12187	0.000150601	0.000278847	yes	up	3.78	8.32	3.78	8.32
gene8673	LOC113809125	meckelin-like	0.462	-1.11406	0.000152287	0.000281513	yes	down	0.44	0.19	0.44	0.19
gene29961		-	2.207	1.1424	0.00015355	0.000283586	yes	up	1.72	8.33	1.72	8.33
gene25408	LOC113827663	osmotic avoidance abnormal protein 3-like	0.38	-1.39773	0.000154155	0.000284573	yes	down	0.48	0.17	0.48	0.17
gene3446	LOC113803326	uncharacterized LOC113803326	5.628	2.49262	0.000154466	0.00028495	yes	up	0.63	3.04	0.63	3.04
gene8586	LOC113809036	chondroadherin-like protein	0.288	-1.79648	0.000156154	0.000287731	yes	down	0.49	0.13	0.49	0.13
gene28267	LOC113800126	DNA-directed RNA polymerase II subunit rpb1-like	0.288	-1.79648	0.000156154	0.000287731	yes	down	2.56	0.66	2.56	0.66
gene7814	LOC113808182	ceramide synthase 2-like	0.334	-1.58059	0.00015633	0.00028799	yes	down	0.73	0.22	0.73	0.22
gene22217	LOC113824130	uncharacterized LOC113824130	2.871	1.5216	0.000156737	0.000288608	yes	up	17.27	14.9	17.27	14.9
gene18664	LOC113820243	J domain-containing protein-like	0.488	-1.03482	0.000160843	0.000295556	yes	down	1.23	0.56	1.23	0.56
gene1449	LOC113815629	UDP-glucuronosyltransferase 2B19-like	2.062	1.04436	0.000161513	0.0002966	yes	up	0.94	1.77	0.94	1.77
gene4587	LOC113804600	chromatin accessibility complex protein 1-like	0.241	-2.05459	0.000161522	0.0002966	yes	down	3.96	0.82	3.96	0.82
gene1626	LOC113817639	blastula protease 10-like	0.267	-1.90572	0.000167087	0.000305768	yes	down	0.33	0.08	0.33	0.08
gene8237	LOC113808650	protein mothers against dpp-like	0.182	-2.45729	0.000167964	0.000307185	yes	down	0.57	0.09	0.57	0.09
gene30033	LOC113802105	uncharacterized LOC113802105	0.356	-1.49038	0.000168015	0.000307185	yes	down	0.33	0.11	0.33	0.11
gene1669	LOC113817968	nascent polypeptide-associated complex subunit alpha, muscle-specific form-like	3.642	1.86461	0.000170642	0.000311562	yes	up	0.09	0.3	0.09	0.3
gene10895	LOC113811591	uncharacterized LOC113811591	0.492	-1.02384	0.000172626	0.000314826	yes	down	0.58	0.27	0.58	0.27
gene8514	LOC113808965	transmembrane protein 39A-like	0.332	-1.58868	0.00017364	0.000316602	yes	down	2.29	0.72	2.29	0.72
gene20244	LOC113821996	disrupted in renal carcinoma protein 2-like, transcript variant X2	2.063	1.045	0.000173909	0.000317021	yes	up	0.65	1.25	0.65	1.25
gene22428	LOC113824385	cuticle protein 18.6-like	2.56	1.3561	0.000174942	0.000318831	yes	up	2.28	5.1	2.28	5.1
gene3221	LOC113803078	protein tramtrack, alpha isoform-like	2.545	1.34757	0.000176224	0.000321022	yes	up	0.47	1.09	0.47	1.09
gene7326	LOC113807650	probable ATP-dependent RNA helicase DDX10	2.138	1.09632	0.000178495	0.000324642	yes	up	0.46	0.91	0.46	0.91
gene29896	LOC113801941	uncharacterized LOC113801941	0.375	-1.41561	0.000182529	0.000331302	yes	down	1.78	0.61	1.78	0.61
gene12805	LOC113813713	uncharacterized LOC113813713	4.405	2.13898	0.000183788	0.000333431	yes	up	0.22	0.9	0.22	0.9
gene24751	LOC113826952	uncharacterized LOC113826952	3.403	1.7669	0.000184247	0.000333966	yes	up	0.35	1.1	0.35	1.1
gene22504	LOC113824471	histone-lysine N-methyltransferase 2B-like	14.682	3.87595	0.000184956	0.000335025	yes	up	0.04	0.58	0.04	0.58
gene10951	LOC113811639	uncharacterized LOC113811639	0.067	-3.89884	0.000187355	0.000338987	yes	down	0.16	0.01	0.16	0.01
gene20528	LOC113822313	protein O-linked-mannose beta-1,2-N-acetylglucosaminyltransferase 1-like	2.447	1.29098	0.000189976	0.000343341	yes	up	0.2	0.46	0.2	0.46
gene11488	LOC113812242	flocculation protein FLO11-like	2.006	1.00468	0.000194039	0.000350148	yes	up	0.25	0.47	0.25	0.47
gene21826	LOC113823737	dynein heavy chain 2, axonemal-like	0.317	-1.65544	0.000195615	0.000352816	yes	down	0.07	0.02	0.07	0.02
gene4270	LOC113804215	uncharacterized LOC113804215, transcript variant X1	0.204	-2.29398	0.000198111	0.000356356	yes	down	0.24	0.04	0.24	0.04
gene18904	LOC113820505	uncharacterized LOC113820505	0.204	-2.29398	0.000198111	0.000356356	yes	down	0.8	0.15	0.8	0.15
gene1000	LOC113810486	innexin inx2-like	2.162	1.11245	0.000198158	0.000356359	yes	up	1	1.37	1	1.37
gene7898	LOC113808274	uncharacterized LOC113808274, transcript variant X2	0.419	-1.25334	0.000199574	0.000358424	yes	down	0.73	0.29	0.73	0.29
gene24073	LOC113826203	uncharacterized LOC113826203	0.037	-4.74134	0.000201543	0.000361635	yes	down	0.55	0	0.55	0
gene19068	LOC113820693	alpha-crystallin A chain-like	2.013	1.00937	0.000201992	0.000362361	yes	up	1.83	3.3	1.83	3.3
gene828	LOC113808101	uncharacterized LOC113808101	0.5	-1.00101	0.000205106	0.000367207	yes	down	0.46	0.21	0.46	0.21
gene8296	LOC113808720	protein escargot-like, transcript variant X1	2.095	1.06719	0.000207347	0.00037075	yes	up	0.51	0.99	0.51	0.99
gene13918	LOC113814955	uncharacterized LOC113814955	2.296	1.19935	0.000207455	0.00037075	yes	up	0.63	1.33	0.63	1.33
gene10671	LOC113811327	uncharacterized LOC113811327	2.237	1.1617	0.00021165	0.000377826	yes	up	2.16	4.3	2.16	4.3
gene27570	LOC113830081	transient receptor potential cation channel subfamily A member 1 homolog	0.038	-4.73138	0.000213166	0.000380447	yes	down	0.15	0	0.15	0
gene15487	LOC113816709	uncharacterized LOC113816709	0.308	-1.7008	0.000221911	0.000394648	yes	down	0.6	0.17	0.6	0.17
gene12411	LOC113813273	procollagen-lysine,2-oxoglutarate 5-dioxygenase 2-like	0.115	-3.11841	0.000223512	0.000396877	yes	down	1.06	0.11	1.06	0.11
gene7609	LOC113807948	putative uncharacterized protein DDB_G0291608	0.115	-3.11841	0.000223512	0.000396877	yes	down	0.98	0.1	0.98	0.1
gene13149	LOC113814085	trehalase-like	0.483	-1.05084	0.000226196	0.000401105	yes	down	4.06	1.86	4.06	1.86
gene12708		-	0.147	-2.76388	0.000228548	0.000404654	yes	down	0.13	0.02	0.13	0.02
gene10339	LOC113810964	ADP-ribosylation factor-like protein 4C	2.383	1.25285	0.000234378	0.000413617	yes	up	0.51	1.11	0.51	1.11
gene4364	LOC113804358	uncharacterized LOC113804358	0.306	-1.71019	0.000234777	0.000414037	yes	down	0.29	0.08	0.29	0.08
gene13253	LOC113814190	1-aminocyclopropane-1-carboxylate synthase-like protein 1	2.346	1.22994	0.000235441	0.000415115	yes	up	1	2.17	1	2.17
gene2121	LOC113822952	ecdysone-inducible protein E75-like	0.429	-1.21998	0.000238861	0.000420776	yes	down	0.46	0.18	0.46	0.18
gene23728	LOC113825817	ATP-dependent RNA helicase A-like	3.203	1.67955	0.000240367	0.000422964	yes	up	0.55	1.6	0.55	1.6
gene353	LOC113803091	carbonic anhydrase 1-like	2.8	1.48545	0.000243944	0.000428785	yes	up	0.25	0.65	0.25	0.65
gene25405	LOC113827667	prolactin-releasing peptide receptor-like	0.297	-1.75341	0.000249292	0.000437227	yes	down	0.53	0.14	0.53	0.14
gene7253	LOC113807556	cuticle protein 21-like	2.496	1.31955	0.000257077	0.000449897	yes	up	2.29	4.43	2.29	4.43
gene17730	LOC113819206	putative protein TPRXL	25.448	4.66949	0.000257741	0.000450861	yes	up	0	0.29	0	0.29
gene24466	LOC113826638	uncharacterized LOC113826638	25.448	4.66949	0.000257741	0.000450861	yes	up	0	0.29	0	0.29
gene10787	LOC113811445	uncharacterized LOC113811445	5.383	2.42849	0.000266678	0.000465378	yes	up	0.03	0.14	0.03	0.14
gene27724	LOC113830292	cuticle protein 18.6-like	5.383	2.42849	0.000266678	0.000465378	yes	up	0.44	2.09	0.44	2.09
gene22441	LOC113824420	protein slit-like	2.648	1.40515	0.00027045	0.000470832	yes	up	0.51	1.23	0.51	1.23
gene28211	LOC113800082	uncharacterized LOC113800082	2.648	1.40515	0.00027045	0.000470832	yes	up	0.47	1.15	0.47	1.15
gene17250	LOC113818663	uncharacterized LOC113818663	2.648	1.40515	0.00027045	0.000470832	yes	up	0.57	1.38	0.57	1.38
gene23240	LOC113825272	uncharacterized LOC113825272	0.282	-1.82549	0.000271701	0.000472804	yes	down	0.85	0.22	0.85	0.22
gene663	LOC113806445	homeobox protein MSX-2-like	2.402	1.26451	0.000273986	0.000476159	yes	up	0.55	1.22	0.55	1.22
gene802	LOC113808502	uncharacterized protein C12orf45 homolog	3.48	1.79913	0.000280433	0.00048673	yes	up	6.29	12.78	6.29	12.78
gene1365	LOC113814606	pre-mRNA-splicing factor CWC22-like, transcript variant X1	0.155	-2.69391	0.000285556	0.000494764	yes	down	0.54	0.08	0.54	0.08
gene7688	LOC113808040	uncharacterized LOC113808040	0.155	-2.69391	0.000285556	0.000494764	yes	down	0.15	0.02	0.15	0.02
gene22983	LOC113824995	beta-1,4-glucuronyltransferase 1-like	0.475	-1.07401	0.000291014	0.000503458	yes	down	0.72	0.29	0.72	0.29
gene4153	LOC113804096	uncharacterized LOC113804096	0.039	-4.67249	0.000294992	0.000509351	yes	down	0.15	0	0.15	0
gene14664	LOC113815777	uncharacterized LOC113815777	8.32	3.05652	0.000297356	0.00051277	yes	up	0.14	1.05	0.14	1.05
gene30618	LOC113802743	uncharacterized LOC113802743, transcript variant X3	8.32	3.05652	0.000297356	0.00051277	yes	up	0.05	0.42	0.05	0.42
gene23229	LOC113825286	uncharacterized LOC113825286	0.304	-1.71847	0.000298997	0.000515321	yes	down	0.35	0.1	0.35	0.1
gene11266	LOC113811994	uncharacterized LOC113811994	3.31	1.72696	0.000299894	0.000516591	yes	up	0.28	0.85	0.28	0.85
gene17644	LOC113819116	cuticle protein 7-like	0.039	-4.66902	0.000300588	0.000517563	yes	down	1.14	0	1.14	0
gene22502	LOC113824475	glycine-rich cell wall structural protein-like	0.26	-1.94446	0.000306759	0.000527169	yes	down	1.64	0.38	1.64	0.38
gene22230	LOC113824178	SCO-spondin-like	2.01	1.00753	0.000322993	0.000552321	yes	up	0.26	0.49	0.26	0.49
gene3738	LOC113803650	uncharacterized LOC113803650	0.186	-2.42326	0.000323419	0.000552718	yes	down	0.91	0.15	0.91	0.15
gene15220	LOC113816406	uncharacterized LOC113816406	2.278	1.18756	0.000326671	0.000557087	yes	up	2.21	4.35	2.21	4.35
gene1328	LOC113814548	uncharacterized LOC113814548	0.22	-2.18241	0.00033658	0.000572158	yes	down	4.18	0.78	4.18	0.78
gene25039	LOC113827269	uncharacterized LOC113827269	5.349	2.4194	0.000336683	0.000572212	yes	up	0.21	1.01	0.21	1.01
gene24519	LOC113826697	T-cell acute lymphocytic leukemia protein 1-like	13.703	3.77641	0.000343041	0.000581906	yes	up	0.03	0.4	0.03	0.4
gene25370	LOC113827639	dual specificity protein phosphatase 7-like	2.115	1.08095	0.000347909	0.000589041	yes	up	0.7	1.37	0.7	1.37
gene20822	LOC113822649	acetylcholine receptor subunit alpha-like 1	0.453	-1.14382	0.000383736	0.000644794	yes	down	0.46	0.19	0.46	0.19
gene7086	LOC113807379	uncharacterized LOC113807379	0.261	-1.93984	0.000386622	0.000649099	yes	down	0.97	0.18	0.97	0.18
gene27964	LOC113830524	uncharacterized LOC113830524	0.293	-1.77043	0.00039056	0.000655162	yes	down	0.89	0.24	0.89	0.24
gene5093	LOC113805160	uncharacterized LOC113805160	0.306	-1.70902	0.000395777	0.000662664	yes	down	1.46	0.4	1.46	0.4
gene30480	LOC113802578	carbohydrate sulfotransferase 5-like, transcript variant X1	0.041	-4.61591	0.000398713	0.000667162	yes	down	0.14	0	0.14	0
gene9477	LOC113810011	uncharacterized LOC113810011	3.24	1.69586	0.000399992	0.000669022	yes	up	0.27	0.79	0.27	0.79
gene29093	LOC113801047	uncharacterized LOC113801047	0.446	-1.1634	0.000403111	0.000673396	yes	down	1.48	0.64	1.48	0.64
gene3174	LOC113803022	uncharacterized LOC113803022	2.797	1.48363	0.00040395	0.000674376	yes	up	0.77	1.95	0.77	1.95
gene6747	LOC113807027	pigment-dispersing hormone type 2-like	2.797	1.48363	0.00040395	0.000674376	yes	up	1.44	3.54	1.44	3.54
gene6776	LOC113807034	uncharacterized LOC113807034, transcript variant X1	0.344	-1.53996	0.000408039	0.000680635	yes	down	0.9	0.28	0.9	0.28
gene20697	LOC113822510	transcription factor SPT20 homolog	0.234	-2.09302	0.000412733	0.000688178	yes	down	0.37	0.08	0.37	0.08
gene10748	LOC113811406	cuticle protein AM1239-like	0.381	-1.39098	0.00041431	0.000690423	yes	down	2.17	0.75	2.17	0.75
gene14781	LOC113815914	glutathione hydrolase 1 proenzyme-like	0.266	-1.9116	0.000414338	0.000690423	yes	down	0.36	0.09	0.36	0.09
gene13697	LOC113814700	uncharacterized LOC113814700	2.738	1.45329	0.000416035	0.000692886	yes	up	0.45	1.13	0.45	1.13
gene17468	LOC113818911	uncharacterized LOC113818911	0.415	-1.2684	0.000420324	0.000699089	yes	down	1.22	0.42	1.22	0.42
gene23676		-	0.356	-1.48842	0.000427108	0.000708846	yes	down	1.25	0.41	1.25	0.41
gene19605	LOC113821300	calcium-activated chloride channel regulator family member 3-like	2.999	1.58442	0.000430862	0.000714687	yes	up	0.59	1.59	0.59	1.59
gene21822	LOC113823735	midnolin-B-like	0.269	-1.89613	0.000433699	0.000719245	yes	down	0.35	0.09	0.35	0.09
gene23425	LOC113825481	cuticle protein AM1199-like	2.473	1.30609	0.000434824	0.000720961	yes	up	7.62	14.82	7.62	14.82
gene19133	LOC113820753	uncharacterized protein C1235.01-like	0.294	-1.76791	0.000443804	0.000734786	yes	down	0.86	0.23	0.86	0.23
gene14274	LOC113815347	putative glutathione-specific gamma-glutamylcyclotransferase 2	3.371	1.75333	0.000444311	0.000735472	yes	up	0.45	1.17	0.45	1.17
gene6605		-	0.491	-1.02571	0.000448052	0.000740595	yes	down	0.7	0.32	0.7	0.32
gene8668		-	3.821	1.93381	0.000448497	0.000741024	yes	up	0.58	1.98	0.58	1.98
gene21792	LOC113823693	uncharacterized LOC113823693	3.542	1.82462	0.00047334	0.000778059	yes	up	0.29	0.95	0.29	0.95
gene24434	LOC113826603	glucose-6-phosphate 1-dehydrogenase-like	2.639	1.40022	0.000474504	0.000779653	yes	up	0.83	1.98	0.83	1.98
gene20052	LOC113821836	uncharacterized histidine-rich protein DDB_G0274557-like	3.22	1.68698	0.000477347	0.000784003	yes	up	0.43	1.25	0.43	1.25
gene22072	LOC113824006	uncharacterized LOC113824006	0.129	-2.9537	0.000483531	0.000792535	yes	down	0.35	0.04	0.35	0.04
gene27148	LOC113829615	uncharacterized LOC113829615	2.175	1.12106	0.000490262	0.000802089	yes	up	1.81	3.67	1.81	3.67
gene12856	LOC113813764	uncharacterized LOC113813764	4.502	2.17069	0.000493729	0.000806774	yes	up	0.07	0.28	0.07	0.28
gene9089	LOC113809585	uncharacterized LOC113809585	4.502	2.17069	0.000493729	0.000806774	yes	up	0.43	1.72	0.43	1.72
gene26995	LOC113829480	cuticle protein-like	0.471	-1.08674	0.000494167	0.000807325	yes	down	3.31	1.41	3.31	1.41
gene1003	LOC113810629	S1 RNA-binding domain-containing protein 1-like	0.404	-1.30658	0.000497564	0.000812046	yes	down	0.37	0.14	0.37	0.14
gene10373	LOC113811015	cuticle protein AMP1A-like	4.078	2.02795	0.000504066	0.00082132	yes	up	0.34	1.26	0.34	1.26
gene14768	LOC113815898	uncharacterized LOC113815898	0.347	-1.52748	0.000507004	0.000825685	yes	down	5.3	1.62	5.3	1.62
gene5798	LOC113805958	protocadherin Fat 3-like	0.496	-1.01019	0.000518532	0.000842834	yes	down	2.73	1.23	2.73	1.23
gene13255	LOC113814195	uncharacterized LOC113814195, transcript variant X2	0.264	-1.92403	0.000532604	0.000864479	yes	down	0.77	0.19	0.77	0.19
gene13876	LOC113814908	RCC1 and BTB domain-containing protein 1-like	0.264	-1.92403	0.000532604	0.000864479	yes	down	0.35	0.08	0.35	0.08
gene24153	LOC113826291	uncharacterized LOC113826291	7.83	2.96905	0.000537741	0.00087211	yes	up	0.09	0.66	0.09	0.66
gene22923	LOC113824927	protein krueppel-like	0.326	-1.61591	0.000545953	0.000883742	yes	down	0.35	0.11	0.35	0.11
gene12649	LOC113813545	fatty aldehyde dehydrogenase-like	0.489	-1.03095	0.000556408	0.000898927	yes	down	1.66	0.74	1.66	0.74
gene1446		-	4.156	2.05532	0.000567798	0.000915348	yes	up	0.19	0.71	0.19	0.71
gene28916	LOC113800854	uncharacterized LOC113800854	0.382	-1.3885	0.000572657	0.000922203	yes	down	1.09	0.38	1.09	0.38
gene3654	LOC113803549	uncharacterized LOC113803549	0.222	-2.16845	0.00057727	0.000928886	yes	down	0.14	0.03	0.14	0.03
gene17142	LOC113818551	transcription factor 25-like	0.431	-1.21537	0.000602079	0.000965964	yes	down	4.64	1.8	4.64	1.8
gene10024		-	0.198	-2.33845	0.000608411	0.000974687	yes	down	0.08	0.02	0.08	0.02
gene26585	LOC113828998	uncharacterized LOC113828998	0.204	-2.28988	0.000611556	0.000979139	yes	down	1.51	0.28	1.51	0.28

## Sheet: L vs T
Gene_id	Gene name	Gene description	FC(F_T/F)	Log2FC(F_T/F)	Pvalue	Padjust	Significant	Regulate	F	T	F	F_T
gene3113	LOC113802960	uncharacterized LOC113802960	35.758	5.16019	0	0	yes	up	1.94	100.75	1.94	100.75
gene30436	LOC113802573	cuticle protein AMP1A-like	9.319	3.22021	0	0	yes	up	20.36	230.92	20.36	230.92
gene30417	LOC113802598	cuticle protein AMP1A-like	4.385	2.13254	0	0	yes	up	68.91	324.36	68.91	324.36
gene10655	LOC113811318	probable H/ACA ribonucleoprotein complex subunit 1	0.348	-1.52489	0	0	yes	down	210.1	78.88	210.1	78.88
gene25202	LOC113827447	cuticle protein 21-like, transcript variant X3	3.736	1.90138	0	0	yes	up	51.93	239.24	51.93	239.24
gene10818	LOC113811498	uncharacterized LOC113811498	0.319	-1.64669	0	0	yes	down	40.86	13.87	40.86	13.87
gene10816	LOC113811505	uncharacterized LOC113811505	0.335	-1.57577	0	0	yes	down	165.48	60.21	165.48	60.21
gene24365	LOC113826519	uncharacterized LOC113826519	5.323	2.41229	0	0	yes	up	16.86	97	16.86	97
gene30437	LOC113802533	endocuticle structural glycoprotein SgAbd-8-like	4.72	2.23871	0	0	yes	up	29.18	164.72	29.18	164.72
gene18363	LOC113819912	41 kDa spicule matrix protein-like	0.472	-1.08176	0	0	yes	down	375.73	193.43	375.73	193.43
gene23960	LOC113826078	proline-rich protein 2-like	0.479	-1.06324	0	0	yes	down	247.32	127.37	247.32	127.37
gene22679	LOC113824659	uncharacterized LOC113824659	12.62	3.65759	0	0	yes	up	2.66	33.92	2.66	33.92
gene3115	LOC113802961	uncharacterized LOC113802961	20.094	4.32869	0	0	yes	up	11.24	235.08	11.24	235.08
gene26395	LOC113828786	pupal cuticle protein 36-like, transcript variant X1	25.286	4.66029	0	0	yes	up	9.26	242.44	9.26	242.44
gene14459	LOC113815555	trypsin-1-like	0.345	-1.53687	0	0	yes	down	852.71	320.8	852.71	320.8
gene21281	LOC113823115	pupal cuticle protein 36-like, transcript variant X1	9.838	3.29836	0	0	yes	up	18.37	197.89	18.37	197.89
gene7021	LOC113807307	PE-PGRS family protein PE_PGRS18-like	6.655	2.73439	0	0	yes	up	13.21	94.7	13.21	94.7
gene16935	LOC113818321	neuropeptide-like protein 30, transcript variant X2	0.431	-1.21571	0	0	yes	down	868.42	417.42	868.42	417.42
gene3150	LOC113802993	uncharacterized LOC113802993	0.472	-1.0841	0	0	yes	down	2635.23	1471.53	2635.23	1471.53
gene18874	LOC113820469	flavin reductase (NADPH)-like, transcript variant X2	0.357	-1.48445	0	0	yes	down	1470.5	548.07	1470.5	548.07
gene30418	LOC113802596	cuticle protein AMP1A-like	8.558	3.09735	0	0	yes	up	38.32	367.66	38.32	367.66
gene543	LOC113805188	cold and drought-regulated protein CORA-like, transcript variant X3	0.423	-1.24263	0	0	yes	down	1198.93	570.91	1198.93	570.91
gene26104	LOC113828461	ribosome-binding protein 1-like	0.108	-3.21591	0	0	yes	down	48.98	5.14	48.98	5.14
gene27670	LOC113830191	cuticle protein CP14.6-like	9.593	3.26204	0	0	yes	up	28.06	296.09	28.06	296.09
gene6496	LOC113806729	cuticular protein 47Eg-like	9.189	3.19991	7.26996e-304	6.21578e-302	yes	up	22.12	233.95	22.12	233.95
gene3120	LOC113802964	uncharacterized LOC113802964	25.72	4.68482	1.20397e-285	9.68837e-284	yes	up	1.35	37.25	1.35	37.25
gene26389	LOC113828795	peroxidase-like protein 2, transcript variant X1	27.694	4.7915	4.2557e-274	3.29534e-272	yes	up	3.82	64.1	3.82	64.1
gene27642	LOC113830188	cuticle protein CP14.6-like	22.351	4.48228	6.19014e-270	4.74844e-268	yes	up	5.32	135.79	5.32	135.79
gene19314	LOC113820963	tolloid-like protein 1	2.362	1.24023	1.6225e-263	1.22178e-261	yes	up	28.3	70.1	28.3	70.1
gene30419	LOC113802600	cuticle protein AMP1A-like	632.066	9.30393	6.86575e-258	5.12306e-256	yes	up	0.13	93.52	0.13	93.52
gene30450	LOC113802553	cuticle protein AMP1A-like	4.642	2.21474	7.05054e-235	4.94619e-233	yes	up	36.35	204.83	36.35	204.83
gene3114	LOC113802952	glycine-rich protein 5-like	15.099	3.9164	2.33159e-219	1.5559e-217	yes	up	2.87	47.66	2.87	47.66
gene5626	LOC113805746	calcium-transporting ATPase sarcoplasmic/endoplasmic reticulum type-like	0.493	-1.02161	2.75107e-218	1.82102e-216	yes	down	67.27	35.27	67.27	35.27
gene23212	LOC113825251	glycine-rich cell wall structural protein-like	3.38	1.75685	8.90927e-210	5.66875e-208	yes	up	47.18	176.58	47.18	176.58
gene1469	LOC113816083	large subunit ribosomal RNA	0.011	-6.53176	2.39063e-198	1.4428e-196	yes	down	5.99	0.07	5.99	0.07
gene6491	LOC113806719	uncharacterized LOC113806719	5.726	2.51756	6.22292e-193	3.64839e-191	yes	up	9.51	59.1	9.51	59.1
gene3112	LOC113802950	ctenidin-3-like	10.06	3.33053	3.70756e-184	2.1133e-182	yes	up	4.04	44.81	4.04	44.81
gene24775	LOC113826995	histidine-rich glycoprotein-like, transcript variant X1	7.041	2.81581	3.91767e-183	2.21766e-181	yes	up	7.81	60.13	7.81	60.13
gene27666	LOC113830195	cuticle protein CP14.6-like	30.157	4.9144	1.04686e-182	5.88531e-181	yes	up	4.15	147.63	4.15	147.63
gene27669	LOC113830194	cuticle protein CP14.6-like	22.952	4.52055	4.83453e-181	2.64544e-179	yes	up	2	50.65	2	50.65
gene27686	LOC113830192	cuticle protein CP14.6-like, transcript variant X1	8.493	3.08636	8.38553e-177	4.46935e-175	yes	up	8.88	124.05	8.88	124.05
gene1492	LOC113815943	small subunit ribosomal RNA	0	-11.1324	1.02356e-156	5.00081e-155	yes	down	15.8	0	15.8	0
gene12602	LOC113813492	uncharacterized LOC113813492	0.38	-1.39671	2.64732e-152	1.22763e-150	yes	down	82.02	33.06	82.02	33.06
gene27641	LOC113830187	cuticle protein CP14.6-like, transcript variant X1	17.552	4.13355	4.7144e-152	2.17391e-150	yes	up	2.42	98.4	2.42	98.4
gene1503	LOC113815948	small subunit ribosomal RNA	0	-11.0608	5.51469e-151	2.52873e-149	yes	down	15.03	0	15.03	0
gene9028	LOC113809527	cuticle protein 21-like, transcript variant X1	2.527	1.33763	1.06328e-145	4.64221e-144	yes	up	64.45	181.83	64.45	181.83
gene10016		-	0.426	-1.23158	2.67716e-145	1.15652e-143	yes	down	32.12	14.56	32.12	14.56
gene3108	LOC113802959	PE-PGRS family protein PE_PGRS26-like	18.212	4.1868	1.25589e-144	5.3411e-143	yes	up	0.87	18.02	0.87	18.02
gene30451	LOC113802554	cuticle protein AMP1A-like	5.503	2.46012	3.86461e-144	1.62669e-142	yes	up	13.81	92.55	13.81	92.55
gene22755	LOC113824742	protein split ends-like	0.305	-1.71257	2.2598e-142	9.36784e-141	yes	down	3.05	0.99	3.05	0.99
gene6321	LOC113806533	cuticle protein CP14.6-like	29.103	4.86312	2.41695e-141	9.96893e-140	yes	up	2.24	70.38	2.24	70.38
gene22938	LOC113824947	cuticle protein AMP1A-like	4.163	2.05776	1.96007e-140	7.96445e-139	yes	up	16.24	74.12	16.24	74.12
gene17171	LOC113818587	obscurin-like	0.462	-1.11484	8.65202e-138	3.46416e-136	yes	down	12.92	6.95	12.92	6.95
gene378	LOC113803508	H/ACA ribonucleoprotein complex subunit GAR1-like	15.255	3.93123	2.55596e-133	9.99009e-132	yes	up	8	108.49	8	108.49
gene2706	LOC113830045	proteoglycan 4-like	2.108	1.07564	1.077e-132	4.16979e-131	yes	up	128.34	302.11	128.34	302.11
gene21595	LOC113823467	peptidyl-prolyl cis-trans isomerase FKBP10-like	0.321	-1.64094	1.47021e-131	5.61274e-130	yes	down	42.5	14.65	42.5	14.65
gene10583	LOC113811243	uncharacterized LOC113811243	0.493	-1.02071	5.06321e-131	1.91514e-129	yes	down	233.41	132.6	233.41	132.6
gene51	LOC113805072	spore coat protein SP65-like	6.688	2.74147	6.9389e-130	2.58882e-128	yes	up	1.89	13.45	1.89	13.45
gene27668	LOC113830222	cuticle protein AM/CP1114-like	8.315	3.0557	7.06835e-130	2.62519e-128	yes	up	6.29	63.31	6.29	63.31
gene26398	LOC113828778	peroxidase-like protein 2	28.715	4.84373	1.25928e-128	4.59382e-127	yes	up	0.72	21.79	0.72	21.79
gene26396	LOC113828798	uncharacterized LOC113828798	53.4	5.73877	1.09502e-126	3.95942e-125	yes	up	0.3	17.12	0.3	17.12
gene30454	LOC113802556	cuticle protein AMP1A-like	3.557	1.83054	3.28731e-124	1.16806e-122	yes	up	28.98	115.47	28.98	115.47
gene27377	LOC113829872	uncharacterized LOC113829872	18.668	4.22253	1.41143e-122	4.92975e-121	yes	up	1.49	32.54	1.49	32.54
gene21813	LOC113823718	uncharacterized LOC113823718	2.871	1.52166	2.5225e-121	8.73609e-120	yes	up	54.4	176.32	54.4	176.32
gene4352	LOC113804330	headcase protein-like	0.419	-1.25564	4.572e-118	1.5317e-116	yes	down	26.48	29.28	26.48	29.28
gene468	LOC113804426	vegetative cell wall protein gp1-like	0.415	-1.26795	1.43017e-112	4.62155e-111	yes	down	96.44	43.67	96.44	43.67
gene21727		-	0.483	-1.04878	7.73758e-106	2.35221e-104	yes	down	46.63	24.11	46.63	24.11
gene6	LOC113809595	uncharacterized LOC113809595	0.468	-1.09525	1.80047e-104	5.37387e-103	yes	down	380.14	210.56	380.14	210.56
gene1528	LOC113816269	glycine-rich cell wall structural protein 1-like	4.431	2.14778	4.09614e-102	1.20075e-100	yes	up	5.14	25.1	5.14	25.1
gene12047	LOC113812872	uncharacterized LOC113812872	13.014	3.70201	6.82403e-102	1.98622e-100	yes	up	2.77	40.08	2.77	40.08
gene1506	LOC113815971	small subunit ribosomal RNA	0.021	-5.59236	2.88761e-98	8.06168e-97	yes	down	5.71	0.13	5.71	0.13
gene5871	LOC113806036	translation initiation factor IF-2-like, transcript variant X2	3.018	1.59378	1.77956e-97	4.91803e-96	yes	up	10.91	35.11	10.91	35.11
gene13096	LOC113814027	nuclear pore complex protein DDB_G0274915-like	2.545	1.34787	3.48221e-97	9.59122e-96	yes	up	3.04	8.4	3.04	8.4
gene6502	LOC113806732	cuticular protein 47Eg-like	4.635	2.21271	9.07171e-96	2.49031e-94	yes	up	11.36	58.28	11.36	58.28
gene3118	LOC113802945	PE-PGRS family protein PE_PGRS47-like, transcript variant X1	40.413	5.33675	2.02999e-95	5.55401e-94	yes	up	0.31	16.56	0.31	16.56
gene1977	LOC113821272	headcase protein-like	0.269	-1.89359	3.13196e-95	8.54052e-94	yes	down	8.44	2.41	8.44	2.41
gene23741	LOC113825827	axoneme-associated protein mst101(2)-like	0.291	-1.7802	2.68275e-93	7.2673e-92	yes	down	8.58	2.65	8.58	2.65
gene6494	LOC113806725	cuticular protein 47Eg-like, transcript variant X2	7.078	2.82343	1.37973e-91	3.70091e-90	yes	up	10.32	85.81	10.32	85.81
gene30439	LOC113802518	larval cuticle protein LCP-17-like	8.642	3.1114	1.98997e-91	5.32039e-90	yes	up	4.2	30.14	4.2	30.14
gene957	LOC113810010	uncharacterized LOC113810010	0.421	-1.24773	3.55274e-91	9.46775e-90	yes	down	101.95	46.16	101.95	46.16
gene9051	LOC113809542	cuticle protein 21-like, transcript variant X1	3.614	1.8536	8.3336e-91	2.20651e-89	yes	up	16.07	63.51	16.07	63.51
gene25859	LOC113828186	cuticle protein AMP4-like, transcript variant X1	0.279	-1.84408	2.11773e-90	5.58913e-89	yes	down	75.39	21.87	75.39	21.87
gene11475	LOC113812234	uncharacterized LOC113812234	46.606	5.54245	2.42907e-89	6.3903e-88	yes	up	1.69	22.79	1.69	22.79
gene30449	LOC113802531	cuticle protein AMP1A-like	3.892	1.96042	4.43299e-89	1.15878e-87	yes	up	17.39	80.85	17.39	80.85
gene14906	LOC113816064	glycine-rich cell wall structural protein 1.0-like	0.433	-1.20857	1.43505e-88	3.72749e-87	yes	down	46.93	21.85	46.93	21.85
gene14909	LOC113816066	uncharacterized LOC113816066	0.375	-1.41363	1.91439e-88	4.95686e-87	yes	down	47.95	19.48	47.95	19.48
gene1498	LOC113816015	large subunit ribosomal RNA	0.001	-10.0196	3.29667e-87	8.40337e-86	yes	down	3.66	0	3.66	0
gene22778	LOC113824773	low-density lipoprotein receptor-related protein 8-like	0.25	-2.00267	2.26958e-86	5.74958e-85	yes	down	24.02	6.61	24.02	6.61
gene12697	LOC113813602	histidine-rich glycoprotein-like, transcript variant X1	5.813	2.53922	2.68249e-86	6.77468e-85	yes	up	6.88	42.13	6.88	42.13
gene14665	LOC113815783	protein piccolo-like, transcript variant X1	0.168	-2.57053	1.32888e-82	3.29527e-81	yes	down	5.49	0.63	5.49	0.63
gene6500	LOC113806723	cuticular protein 47Eg-like	6.359	2.66881	1.61473e-82	3.98007e-81	yes	up	5.37	37.68	5.37	37.68
gene6493	LOC113806727	cuticular protein 47Eg-like	11.043	3.4651	1.92426e-81	4.68671e-80	yes	up	1.91	23.31	1.91	23.31
gene571	LOC113805457	uncharacterized LOC113805457	0.492	-1.02339	1.54263e-80	3.71314e-79	yes	down	86.65	46.36	86.65	46.36
gene16516	LOC113817847	uncharacterized LOC113817847	0.358	-1.48027	1.77168e-80	4.252e-79	yes	down	40.12	15.56	40.12	15.56
gene1884	LOC113820171	ctenidin-1-like, transcript variant X1	2.814	1.49248	7.01894e-80	1.66989e-78	yes	up	44.39	96.27	44.39	96.27
gene17600	LOC113819060	uncharacterized LOC113819060	0.371	-1.42951	2.18171e-79	5.16062e-78	yes	down	78.9	32.41	78.9	32.41
gene23552	LOC113825620	apidaecins type 73-like, transcript variant X1	9.175	3.19778	5.26087e-79	1.24083e-77	yes	up	1.93	25.81	1.93	25.81
gene20080	LOC113821823	cuticle protein CP575-like	0.491	-1.02566	3.59644e-77	8.36243e-76	yes	down	280.19	162.99	280.19	162.99
gene6061	LOC113806250	uncharacterized LOC113806250	0.327	-1.6116	4.21601e-77	9.77536e-76	yes	down	41.44	14.76	41.44	14.76
gene30422	LOC113802595	cuticle protein CP14.6-like	2.152	1.10573	5.25987e-77	1.21272e-75	yes	up	54.32	132.8	54.32	132.8
gene19316	LOC113820978	bone morphogenetic protein 1-like	2.619	1.38885	9.96652e-77	2.29145e-75	yes	up	7.12	19.91	7.12	19.91
gene25200	LOC113827449	uncharacterized LOC113827449	5.6	2.48549	5.209e-76	1.18435e-74	yes	up	5.07	38.16	5.07	38.16
gene21790	LOC113823671	uncharacterized LOC113823671	2.308	1.20687	2.5709e-74	5.7032e-73	yes	up	15.88	36.08	15.88	36.08
gene5566	LOC113805690	uncharacterized LOC113805690	0.379	-1.40019	8.65084e-72	1.87846e-70	yes	down	29.68	11.95	29.68	11.95
gene25864	LOC113828180	cuticle protein AM/CP1114-like	3.092	1.62834	2.23803e-71	4.84687e-70	yes	up	15.31	51.34	15.31	51.34
gene30453	LOC113802558	cuticle protein AMP1A-like	2.713	1.4397	3.0874e-70	6.54813e-69	yes	up	30.61	89.25	30.61	89.25
gene30415	LOC113802585	cuticle protein AMP1A-like, transcript variant X1	2.908	1.54004	5.5863e-70	1.17872e-68	yes	up	27.38	100.59	27.38	100.59
gene27678	LOC113830228	cuticle protein CP14.6-like	13.131	3.71496	1.85371e-69	3.88142e-68	yes	up	5.42	43.69	5.42	43.69
gene19501	LOC113821172	uncharacterized LOC113821172	0.308	-1.69992	1.16466e-68	2.41401e-67	yes	down	63.21	21.74	63.21	21.74
gene26394	LOC113828792	uncharacterized LOC113828792	26.353	4.71991	3.91475e-67	8.07338e-66	yes	up	0.39	11.15	0.39	11.15
gene24783	LOC113826975	shematrin-like protein 1	2.827	1.49944	2.02687e-65	4.07756e-64	yes	up	21.25	64.84	21.25	64.84
gene16357	LOC113817669	uncharacterized LOC113817669, transcript variant X1	0.295	-1.76341	3.02783e-63	5.93133e-62	yes	down	24.23	7.79	24.23	7.79
gene24576	LOC113826765	pro-resilin-like, transcript variant X1	3.61	1.85198	4.69723e-63	9.15788e-62	yes	up	12.9	36.37	12.9	36.37
gene13807	LOC113814817	uncharacterized PE-PGRS family protein PE_PGRS46-like, transcript variant X1	5.325	2.41279	4.16032e-61	7.9229e-60	yes	up	1.38	8.54	1.38	8.54
gene9046	LOC113809539	pro-resilin-like, transcript variant X1	4.678	2.22576	1.16483e-60	2.19791e-59	yes	up	7.61	34.88	7.61	34.88
gene6304	LOC113806531	uncharacterized LOC113806531	3.585	1.84204	3.04978e-59	5.68918e-58	yes	up	10.34	44.05	10.34	44.05
gene9879	LOC113810464	glycine-rich cell wall structural protein-like	0.424	-1.23773	1.05027e-58	1.94157e-57	yes	down	33.17	14.75	33.17	14.75
gene24211	LOC113826369	uncharacterized LOC113826369	0.285	-1.80866	4.40449e-58	8.0696e-57	yes	down	73.6	24.18	73.6	24.18
gene12699	LOC113813603	histidine-rich glycoprotein-like	4.819	2.26862	6.2275e-58	1.13842e-56	yes	up	4.18	22.11	4.18	22.11
gene21282	LOC113823117	uncharacterized PE-PGRS family protein PE_PGRS54-like, transcript variant X1	2.822	1.49665	3.24572e-57	5.90704e-56	yes	up	6.39	19.42	6.39	19.42
gene27009	LOC113829469	uncharacterized LOC113829469	5.266	2.39674	4.42311e-57	7.99663e-56	yes	up	3.49	25.06	3.49	25.06
gene6704	LOC113806952	mucin-2-like	12.761	3.67361	6.9244e-57	1.24638e-55	yes	up	0.15	2.21	0.15	2.21
gene17660	LOC113819115	cuticle protein 7-like	0.499	-1.00221	5.04198e-56	8.91904e-55	yes	down	111.4	62	111.4	62
gene2983	LOC113802247	cubilin-like	2.156	1.10858	9.54714e-56	1.68521e-54	yes	up	7.03	15.7	7.03	15.7
gene30617	LOC113802737	melanoma-associated antigen C1-like	0.358	-1.48376	1.26277e-55	2.22419e-54	yes	down	2.42	0.92	2.42	0.92
gene5295	LOC113805379	pro-resilin-like	2.729	1.44842	4.22872e-53	7.21603e-52	yes	up	22.83	84.53	22.83	84.53
gene23213	LOC113825250	uncharacterized LOC113825250	2.249	1.16909	7.50389e-52	1.25697e-50	yes	up	29.22	71.85	29.22	71.85
gene16573	LOC113817913	translation initiation factor IF-2-like	2.475	1.30723	8.70708e-52	1.44378e-50	yes	up	6.47	17.12	6.47	17.12
gene10660	LOC113811320	pro-resilin-like, transcript variant X1	6.879	2.78226	2.14379e-51	3.52627e-50	yes	up	2.46	18.46	2.46	18.46
gene25204	LOC113827445	cuticle protein 21-like	2.725	1.44645	2.14981e-50	3.48725e-49	yes	up	14.91	66.17	14.91	66.17
gene27983		-	0.467	-1.09775	4.43386e-50	7.13586e-49	yes	down	28.4	14.26	28.4	14.26
gene8692	LOC113809154	serine--tRNA synthetase-like protein Slimp	0.195	-2.35483	4.91077e-50	7.87253e-49	yes	down	5.96	1.24	5.96	1.24
gene6499	LOC113806724	cuticular protein 47Eg-like	17.482	4.12778	1.21189e-49	1.93148e-48	yes	up	2.15	44.65	2.15	44.65
gene4736	LOC113804746	zinc finger protein SNAI2-like, transcript variant X2	6.801	2.76582	1.82618e-49	2.89926e-48	yes	up	0.58	4	0.58	4
gene13803	LOC113814815	ctenidin-1-like	3.665	1.8739	3.88498e-49	6.14406e-48	yes	up	11.51	47.24	11.51	47.24
gene30435	LOC113802577	cuticle protein AMP1A-like	11.898	3.57267	4.56669e-49	7.18069e-48	yes	up	1.27	15.8	1.27	15.8
gene5813	LOC113805980	uncharacterized LOC113805980	0.339	-1.559	5.10829e-48	7.94102e-47	yes	down	12.64	4.59	12.64	4.59
gene16803	LOC113818168	uncharacterized LOC113818168, transcript variant X3	0.478	-1.06441	1.00846e-46	1.52719e-45	yes	down	14.37	7.27	14.37	7.27
gene6498	LOC113806730	cuticular protein 47Eg-like	4.925	2.30022	5.2184e-46	7.81612e-45	yes	up	4.17	22.57	4.17	22.57
gene10464	LOC113811121	pro-resilin-like, transcript variant X1	11.835	3.56504	1.81012e-45	2.69156e-44	yes	up	2.73	28.8	2.73	28.8
gene16931	LOC113818330	uncharacterized LOC113818330	0.448	-1.1599	4.86974e-45	7.18895e-44	yes	down	268.5	152.1	268.5	152.1
gene24766	LOC113826967	mucin-22-like	2.186	1.12813	1.22609e-44	1.8003e-43	yes	up	4.15	9.63	4.15	9.63
gene24061	LOC113826189	O-acyltransferase like protein-like	11.63	3.53984	2.6673e-44	3.88865e-43	yes	up	0.5	6.28	0.5	6.28
gene26157	LOC113828518	60S ribosomal protein L44-like, transcript variant X2	0.48	-1.06037	2.93557e-44	4.27216e-43	yes	down	82.29	43.29	82.29	43.29
gene20012	LOC113821741	neurogenin-1-like	0.404	-1.30773	1.03335e-43	1.49588e-42	yes	down	20.04	8.71	20.04	8.71
gene11124	LOC113811836	glycine-rich cell wall structural protein-like, transcript variant X1	4.265	2.09257	3.96167e-43	5.68483e-42	yes	up	2.65	12.71	2.65	12.71
gene30424	LOC113802590	cuticle protein CP14.6-like	3.499	1.807	2.9555e-42	4.21157e-41	yes	up	8.67	33.63	8.67	33.63
gene5567	LOC113805691	uncharacterized LOC113805691	0.241	-2.05521	7.95032e-42	1.1251e-40	yes	down	18.32	4.77	18.32	4.77
gene9530	LOC113810071	uncharacterized LOC113810071	0.183	-2.44922	8.73081e-42	1.23343e-40	yes	down	13.82	2.66	13.82	2.66
gene27680	LOC113830189	cuticle protein CP14.6-like	6.532	2.70756	2.89909e-41	4.06068e-40	yes	up	1.98	14.16	1.98	14.16
gene27693	LOC113830176	cuticle protein CP14.6-like	0.438	-1.18993	3.36546e-41	4.70588e-40	yes	down	71.22	33.77	71.22	33.77
gene26907	LOC113829360	uncharacterized LOC113829360	0.419	-1.25503	7.13181e-41	9.92162e-40	yes	down	27.23	12.36	27.23	12.36
gene6301	LOC113806528	uncharacterized LOC113806528	15.584	3.96198	7.26052e-41	1.00836e-39	yes	up	2.51	22.56	2.51	22.56
gene6300	LOC113806508	uncharacterized LOC113806508	3.509	1.8111	1.1477e-40	1.58591e-39	yes	up	4.27	16.22	4.27	16.22
gene25311	LOC113827582	uncharacterized LOC113827582	0.049	-4.3465	7.88322e-40	1.0695e-38	yes	down	1.42	0.07	1.42	0.07
gene10483	LOC113811127	cuticle protein 18.6-like	3.194	1.6754	1.352e-39	1.82518e-38	yes	up	12.02	36.58	12.02	36.58
gene8033	LOC113808395	keratin-associated protein 19-2-like	0.38	-1.39538	7.92922e-39	1.04972e-37	yes	down	37.38	15.69	37.38	15.69
gene5490	LOC113805605	immediate early response 3-interacting protein 1-like	0.459	-1.12457	1.7292e-38	2.27454e-37	yes	down	129.21	70.08	129.21	70.08
gene24787	LOC113826987	uncharacterized LOC113826987	3.118	1.64081	2.19857e-38	2.88733e-37	yes	up	17.36	55.31	17.36	55.31
gene27692	LOC113830175	cuticle protein CP14.6-like	2.132	1.09193	3.62822e-38	4.71207e-37	yes	up	23.91	62.51	23.91	62.51
gene4611	LOC113804608	cuticle protein AMP1A-like	7.152	2.8383	1.35551e-37	1.73031e-36	yes	up	1.66	12.98	1.66	12.98
gene24578	LOC113826770	pro-resilin-like	4.759	2.25057	3.49014e-37	4.41401e-36	yes	up	1.56	21.84	1.56	21.84
gene27658	LOC113830245	cuticle protein AMP1A-like, transcript variant X1	2.411	1.26941	3.34134e-36	4.12414e-35	yes	up	14.01	40.4	14.01	40.4
gene18286	LOC113819826	uncharacterized LOC113819826	11.676	3.54547	2.02983e-34	2.43223e-33	yes	up	0.6	7.56	0.6	7.56
gene5866	LOC113806038	uncharacterized LOC113806038	5.756	2.52495	2.37391e-34	2.83624e-33	yes	up	1.99	12.53	1.99	12.53
gene15509	LOC113816733	pupal cuticle protein 36-like	0.479	-1.06171	2.38601e-34	2.84654e-33	yes	down	35.04	24.81	35.04	24.81
gene29252	LOC113801206	uncharacterized LOC113801206	0.462	-1.11503	4.95092e-34	5.86391e-33	yes	down	47.72	24.23	47.72	24.23
gene18093	LOC113819617	uncharacterized LOC113819617	0.395	-1.34113	3.09134e-33	3.57878e-32	yes	down	24.16	10.4	24.16	10.4
gene24785	LOC113826976	uncharacterized LOC113826976	3.394	1.76294	5.91113e-33	6.81436e-32	yes	up	7.03	26.22	7.03	26.22
gene24779	LOC113826992	uncharacterized LOC113826992	3.716	1.89374	7.52941e-33	8.6435e-32	yes	up	7.39	30.83	7.39	30.83
gene27662	LOC113830221	endocuticle structural glycoprotein SgAbd-2-like	11.848	3.5666	2.56458e-32	2.91955e-31	yes	up	2.38	39.08	2.38	39.08
gene23665		-	2.43	1.28114	3.57021e-32	4.05312e-31	yes	up	2.54	9.54	2.54	9.54
gene10480	LOC113811128	pro-resilin-like	25.663	4.68159	4.16022e-32	4.70992e-31	yes	up	0.37	10.91	0.37	10.91
gene23660	LOC113825747	heat shock 70 kDa protein cognate 4-like	2.21	1.1442	4.35158e-32	4.91978e-31	yes	up	3.05	7.17	3.05	7.17
gene15521	LOC113816743	ATP-dependent RNA helicase A-like	0.477	-1.06766	4.72174e-32	5.33093e-31	yes	down	20.42	10.48	20.42	10.48
gene16139	LOC113817428	cuticle protein AM1239-like	3.485	1.80126	4.86883e-32	5.48944e-31	yes	up	3.36	12.68	3.36	12.68
gene7092	LOC113807395	titin homolog	0.457	-1.13076	1.15908e-31	1.29437e-30	yes	down	5.86	5.24	5.86	5.24
gene25865		-	2.374	1.24746	1.28718e-31	1.43353e-30	yes	up	12.68	33.42	12.68	33.42
gene5991		-	8.529	3.09234	1.3103e-31	1.4573e-30	yes	up	0.28	2.54	0.28	2.54
gene6299	LOC113806527	uncharacterized LOC113806527	4.423	2.14496	2.78451e-31	3.0802e-30	yes	up	3.12	11.94	3.12	11.94
gene9885	LOC113810469	glycine-rich cell wall structural protein-like	0.35	-1.51355	2.84539e-31	3.14331e-30	yes	down	8.47	3.18	8.47	3.18
gene1955	LOC113821038	uncharacterized LOC113821038	0.194	-2.36596	5.42796e-31	5.94032e-30	yes	down	18.63	4.05	18.63	4.05
gene24786	LOC113826978	uncharacterized LOC113826978	4.895	2.29129	6.03128e-31	6.56558e-30	yes	up	2.92	15.8	2.92	15.8
gene3111	LOC113802951	ctenidin-3-like	26.903	4.74968	1.412e-30	1.52696e-29	yes	up	0.2	5.82	0.2	5.82
gene27695	LOC113830168	cuticle protein AMP1A-like	2.586	1.37086	1.72354e-30	1.85409e-29	yes	up	10.35	29.12	10.35	29.12
gene2310	LOC113825563	ATP-dependent RNA helicase A-like	2.349	1.2318	6.5829e-30	6.98993e-29	yes	up	5.9	14.82	5.9	14.82
gene3835	LOC113803752	uncharacterized LOC113803752	2.771	1.47038	9.20316e-30	9.69693e-29	yes	up	2.65	7.85	2.65	7.85
gene17173	LOC113818590	pollen-specific leucine-rich repeat extensin-like protein 1	0.004	-8.05347	1.0861e-29	1.13998e-28	yes	down	5.42	0	5.42	0
gene5292	LOC113805375	pro-resilin-like, transcript variant X2	2.115	1.08036	1.47852e-29	1.54791e-28	yes	up	22.29	59.64	22.29	59.64
gene12117	LOC113812945	cuticle protein 19.8-like	2.884	1.52829	2.25262e-29	2.34637e-28	yes	up	3.43	10.67	3.43	10.67
gene9043	LOC113809483	pro-resilin-like	2.793	1.4819	4.5385e-29	4.67987e-28	yes	up	10.63	36.42	10.63	36.42
gene8494	LOC113808907	uncharacterized LOC113808907	256.035	8.0002	2.33893e-28	2.36718e-27	yes	up	0	0.89	0	0.89
gene4729	LOC113804761	zinc finger protein SNAI2-like	0.004	-7.96052	3.52534e-28	3.54606e-27	yes	down	1.47	0	1.47	0
gene4832	LOC113804871	zinc finger protein 665-like	0.002	-8.83346	3.56543e-28	3.582e-27	yes	down	1.32	0	1.32	0
gene10479	LOC113811096	pro-resilin-like	2.394	1.25932	5.15177e-28	5.16306e-27	yes	up	8.99	23.44	8.99	23.44
gene27112	LOC113829575	pigment-dispersing hormone type 1, transcript variant X2	0.416	-1.26463	6.26877e-28	6.2672e-27	yes	down	52.03	24.33	52.03	24.33
gene2317	LOC113825621	uncharacterized LOC113825621	0.369	-1.43755	8.75841e-28	8.6822e-27	yes	down	11.89	4.94	11.89	4.94
gene14775	LOC113815905	uncharacterized LOC113815905	3.605	1.84998	2.01851e-27	1.98655e-26	yes	up	5.73	25	5.73	25
gene10477	LOC113811105	pro-resilin-like	3.278	1.71284	4.84181e-27	4.68095e-26	yes	up	39.24	24.02	39.24	24.02
gene10662	LOC113811325	pro-resilin-like, transcript variant X1	2.426	1.2787	8.31817e-27	8.02293e-26	yes	up	11.69	31.56	11.69	31.56
gene12765	LOC113813672	uncharacterized LOC113813672	27.463	4.77941	1.2653e-26	1.21044e-25	yes	up	0.1	3.06	0.1	3.06
gene27667		-	3.794	1.92354	1.29165e-26	1.2342e-25	yes	up	3.81	15.99	3.81	15.99
gene28919	LOC113800858	uncharacterized LOC113800858	0.244	-2.03332	4.67311e-26	4.37862e-25	yes	down	3.8	0.99	3.8	0.99
gene27694	LOC113830164	endocuticle structural glycoprotein ABD-4-like	0.379	-1.39891	4.69245e-26	4.39172e-25	yes	down	21.16	8.92	21.16	8.92
gene18197		-	0.395	-1.34005	6.67145e-26	6.23678e-25	yes	down	10.57	4.04	10.57	4.04
gene650	LOC113806362	uncharacterized LOC113806362	33.687	5.07412	8.22441e-26	7.64502e-25	yes	up	0.31	11.78	0.31	11.78
gene11126	LOC113811841	keratin, type II cytoskeletal 1-like	10.213	3.35227	9.74921e-26	9.05215e-25	yes	up	0.5	5.53	0.5	5.53
gene30015	LOC113802038	uncharacterized LOC113802038, transcript variant X1	0.466	-1.10186	1.18257e-25	1.09307e-24	yes	down	21.93	11.09	21.93	11.09
gene1344	LOC113814575	uncharacterized LOC113814575	0.309	-1.69565	1.24166e-25	1.1464e-24	yes	down	48.97	15.09	48.97	15.09
gene24784	LOC113826986	shematrin-like protein 1	3.459	1.79051	5.65159e-25	5.06419e-24	yes	up	5.88	22.66	5.88	22.66
gene10658	LOC113811321	neurofilament medium polypeptide-like, transcript variant X2	6.647	2.73276	9.55451e-25	8.53351e-24	yes	up	0.54	3.8	0.54	3.8
gene5996	LOC113806177	hyphally regulated cell wall protein 3-like	9.149	3.19355	1.21939e-24	1.08554e-23	yes	up	0.4	3.9	0.4	3.9
gene6263	LOC113806465	uncharacterized LOC113806465	0.467	-1.09891	1.64376e-24	1.45701e-23	yes	down	34.59	18.01	34.59	18.01
gene27672	LOC113830224	uncharacterized LOC113830224	9.467	3.24297	2.12208e-24	1.87492e-23	yes	up	1.42	19.47	1.42	19.47
gene26357	LOC113828740	uncharacterized LOC113828740	0.202	-2.30488	2.43714e-24	2.14634e-23	yes	down	13.85	3.07	13.85	3.07
gene17655	LOC113819127	cuticle protein 18.6-like	0.467	-1.09876	3.08182e-24	2.7025e-23	yes	down	19.48	9.84	19.48	9.84
gene25855	LOC113828194	cuticle protein AMP4-like	2.678	1.42108	4.09638e-24	3.56175e-23	yes	up	11	31.31	11	31.31
gene27679	LOC113830229	endocuticle structural glycoprotein SgAbd-2-like	5.123	2.35699	5.34164e-24	4.63466e-23	yes	up	2.74	13.24	2.74	13.24
gene25858		-	3.651	1.86843	8.70536e-24	7.51348e-23	yes	up	6.22	28.82	6.22	28.82
gene28728	LOC113800626	peritrophin-1-like	0.477	-1.06904	2.39881e-23	2.04034e-22	yes	down	51.25	27.67	51.25	27.67
gene10478	LOC113811095	pro-resilin-like	7.115	2.83081	2.90144e-23	2.46531e-22	yes	up	1.3	10.2	1.3	10.2
gene18485	LOC113820054	aldehyde dehydrogenase, dimeric NADP-preferring-like, transcript variant X1	2.256	1.17396	4.6273e-23	3.89146e-22	yes	up	1.81	3.88	1.81	3.88
gene5144	LOC113805219	mucin-5AC-like	2.101	1.07088	6.92764e-23	5.78451e-22	yes	up	27.89	131.73	27.89	131.73
gene21353		-	0.41	-1.28795	1.09843e-22	9.08861e-22	yes	down	16.55	7.38	16.55	7.38
gene24908	LOC113827121	uncharacterized LOC113827121	0.395	-1.34068	1.14311e-22	9.44875e-22	yes	down	33.21	14.81	33.21	14.81
gene14776		-	4.426	2.14588	1.16635e-22	9.63116e-22	yes	up	20.02	60.65	20.02	60.65
gene21551	LOC113823434	uncharacterized LOC113823434	0.197	-2.3418	1.31576e-22	1.08213e-21	yes	down	6.68	1.43	6.68	1.43
gene18739	LOC113820326	eukaryotic translation initiation factor eIF1-like	0.492	-1.02463	1.75575e-22	1.43967e-21	yes	down	59.9	33.68	59.9	33.68
gene1866		-	0.41	-1.28718	2.25624e-22	1.83904e-21	yes	down	19.92	9.16	19.92	9.16
gene3877	LOC113803794	sorting nexin-16-like	2.042	1.03002	2.30913e-22	1.88028e-21	yes	up	1.39	3.02	1.39	3.02
gene28160	LOC113800008	uncharacterized LOC113800008	0.403	-1.31229	3.4629e-22	2.80452e-21	yes	down	7.06	3.29	7.06	3.29
gene17657	LOC113819130	uncharacterized LOC113819130	0.482	-1.0538	3.46467e-22	2.80452e-21	yes	down	20	10.45	20	10.45
gene26047	LOC113828398	globin-like	0.499	-1.00176	3.89112e-22	3.13734e-21	yes	down	48.48	27.22	48.48	27.22
gene804	LOC113808218	uncharacterized LOC113808218	0.484	-1.04785	5.36325e-22	4.29896e-21	yes	down	3.8	1.95	3.8	1.95
gene387	LOC113803607	uncharacterized LOC113803607	0.012	-6.41842	7.40756e-22	5.91448e-21	yes	down	1.62	0.02	1.62	0.02
gene28448	LOC113800334	uncharacterized LOC113800334	0.445	-1.16853	8.69047e-22	6.91191e-21	yes	down	10.83	5.25	10.83	5.25
gene24060	LOC113826195	uncharacterized LOC113826195	0.349	-1.51916	9.37382e-22	7.43328e-21	yes	down	16.83	6.47	16.83	6.47
gene19871	LOC113821580	uncharacterized LOC113821580, transcript variant X2	0.357	-1.48793	1.04363e-21	8.26045e-21	yes	down	12.99	5.07	12.99	5.07
gene20844		-	0.217	-2.20376	1.51559e-21	1.1927e-20	yes	down	2.05	0.47	2.05	0.47
gene13152	LOC113814091	alkaline phosphatase, tissue-nonspecific isozyme-like	2.971	1.57071	3.69061e-21	2.87404e-20	yes	up	1.31	4.16	1.31	4.16
gene21052		-	2.341	1.22732	4.06588e-21	3.16327e-20	yes	up	2.12	5.29	2.12	5.29
gene960	LOC113810105	uncharacterized LOC113810105	0.472	-1.08299	7.71222e-21	5.91051e-20	yes	down	35.96	106.66	35.96	106.66
gene6298	LOC113806526	uncharacterized LOC113806526	5.615	2.48919	8.72957e-21	6.67771e-20	yes	up	1.54	9.52	1.54	9.52
gene5008	LOC113805065	cuticle protein 8-like	8.705	3.1219	1.05243e-20	8.0133e-20	yes	up	0.9	8.74	0.9	8.74
gene6297	LOC113806509	uncharacterized LOC113806509	2.593	1.37479	1.52489e-20	1.15464e-19	yes	up	4.82	13.9	4.82	13.9
gene6089	LOC113806278	putative protein TPRXL	0.006	-7.40023	1.60566e-20	1.21355e-19	yes	down	2.17	0	2.17	0
gene21135	LOC113822981	cuticle protein AM/CP1114-like	3.276	1.71185	1.88315e-20	1.42066e-19	yes	up	2.73	9.73	2.73	9.73
gene12698	LOC113813576	histidine-rich glycoprotein-like	3.093	1.629	2.75922e-20	2.07016e-19	yes	up	4.25	14.43	4.25	14.43
gene29265	LOC113801234	uncharacterized LOC113801234	0.387	-1.3689	2.90223e-20	2.17547e-19	yes	down	4.34	1.79	4.34	1.79
gene25201	LOC113827448	pro-resilin-like, transcript variant X1	2.263	1.17855	3.64829e-20	2.71844e-19	yes	up	10.04	23.32	10.04	23.32
gene30427	LOC113802601	cuticle protein AM1159-like	2.224	1.15338	4.65007e-20	3.44472e-19	yes	up	10.54	25.81	10.54	25.81
gene11969	LOC113812794	glycine, alanine and asparagine-rich protein-like	0.278	-1.84831	7.36757e-20	5.39453e-19	yes	down	5.75	1.72	5.75	1.72
gene186	LOC113818748	uncharacterized LOC113818748, transcript variant X5	0.361	-1.47171	8.09843e-20	5.91384e-19	yes	down	1.47	0.56	1.47	0.56
gene241	LOC113824255	glucose-6-phosphate exchanger SLC37A2-like	0.134	-2.90261	1.08576e-19	7.87962e-19	yes	down	1.79	0.25	1.79	0.25
gene27113	LOC113829577	pigment-dispersing hormone type 1-like	0.247	-2.01881	1.75185e-19	1.26022e-18	yes	down	18.56	5.24	18.56	5.24
gene26171	LOC113828532	calphotin-like	160.383	7.32538	2.32857e-19	1.66778e-18	yes	up	0	1.88	0	1.88
gene8483	LOC113808903	uncharacterized LOC113808903	5.405	2.43431	2.63189e-19	1.87684e-18	yes	up	1.6	8.19	1.6	8.19
gene11127	LOC113811840	PE-PGRS family protein PE_PGRS18-like, transcript variant X2	8.425	3.07459	5.219e-19	3.68652e-18	yes	up	0.46	4.56	0.46	4.56
gene28310	LOC113800190	uncharacterized LOC113800190	0.443	-1.17389	9.14926e-19	6.38577e-18	yes	down	19.95	9.71	19.95	9.71
gene8147	LOC113808550	5E5 antigen-like	0.425	-1.23536	1.11688e-18	7.76234e-18	yes	down	3.97	1.79	3.97	1.79
gene12928	LOC113813836	uncharacterized LOC113813836	2.146	1.10196	1.25135e-18	8.66751e-18	yes	up	6.1	14.15	6.1	14.15
gene17603	LOC113819064	uncharacterized LOC113819064	0.402	-1.31457	1.50022e-18	1.03564e-17	yes	down	43.3	20.44	43.3	20.44
gene26175	LOC113828537	uncharacterized LOC113828537	2.016	1.01123	2.16099e-18	1.4808e-17	yes	up	10.19	22.79	10.19	22.79
gene28252	LOC113800093	PAX3- and PAX7-binding protein 1-like	3.323	1.73231	2.16132e-18	1.4808e-17	yes	up	0.72	2.54	0.72	2.54
gene30638	LOC113802793	endocuticle structural glycoprotein SgAbd-8-like	0.29	-1.78766	2.76662e-18	1.87983e-17	yes	down	12.92	4.18	12.92	4.18
gene1957	LOC113821174	uncharacterized LOC113821174	0.285	-1.80878	2.77987e-18	1.88726e-17	yes	down	21.74	7.1	21.74	7.1
gene12813	LOC113813721	serine-rich adhesin for platelets-like	8.471	3.08256	3.78553e-18	2.55522e-17	yes	up	0.06	0.58	0.06	0.58
gene20561	LOC113822350	SE-cephalotoxin-like	2.038	1.027	4.45647e-18	2.99823e-17	yes	up	1.67	3.61	1.67	3.61
gene17364	LOC113818790	Golgi resident protein GCP60-like	3.758	1.9099	5.02839e-18	3.37748e-17	yes	up	0.59	2.45	0.59	2.45
gene10476	LOC113811099	cuticle protein 19.8-like	3.08	1.62295	5.29937e-18	3.55368e-17	yes	up	3.57	12.04	3.57	12.04
gene17662	LOC113819108	cuticle protein 7-like	0.439	-1.18812	5.32614e-18	3.56871e-17	yes	down	59.35	37.81	59.35	37.81
gene2091	LOC113822568	uncharacterized LOC113822568	0.232	-2.10541	5.99049e-18	4.00079e-17	yes	down	3.89	0.97	3.89	0.97
gene23961	LOC113826079	uncharacterized LOC113826079	0.37	-1.43347	6.19737e-18	4.13559e-17	yes	down	16.05	6.11	16.05	6.11
gene24577	LOC113826761	pro-resilin-like	3.815	1.93168	9.5219e-18	6.27249e-17	yes	up	1.43	5.92	1.43	5.92
gene23211	LOC113825249	glycine-rich cell wall structural protein 1-like	5.456	2.44773	1.09352e-17	7.16328e-17	yes	up	1.14	6.84	1.14	6.84
gene3549	LOC113803439	eukaryotic translation elongation factor 1 epsilon-1-like	0.491	-1.02487	1.31911e-17	8.59982e-17	yes	down	29.28	15.98	29.28	15.98
gene30111	LOC113802192	uncharacterized LOC113802192	2.624	1.39187	1.37864e-17	8.96654e-17	yes	up	3.88	10.57	3.88	10.57
gene7848	LOC113808220	uncharacterized LOC113808220	0.187	-2.41753	2.07508e-17	1.339e-16	yes	down	1.79	0.36	1.79	0.36
gene24776	LOC113826994	mucin-2-like	6.876	2.7816	2.41952e-17	1.55272e-16	yes	up	0.64	4.8	0.64	4.8
gene9042	LOC113809482	pro-resilin-like	2.406	1.26639	2.96506e-17	1.89689e-16	yes	up	9.97	33.26	9.97	33.26
gene9068	LOC113809494	extensin-like	0.322	-1.63599	3.79604e-17	2.42284e-16	yes	down	4.67	1.61	4.67	1.61
gene4387	LOC113804349	uncharacterized LOC113804349	0.236	-2.08196	1.14908e-16	7.18327e-16	yes	down	2.16	0.47	2.16	0.47
gene30062	LOC113802119	prokineticin Bm8-d-like	0.347	-1.52617	1.63538e-16	1.01768e-15	yes	down	7.86	2.96	7.86	2.96
gene6341	LOC113806560	sialin-like	2.538	1.34353	1.79938e-16	1.11719e-15	yes	up	0.73	1.98	0.73	1.98
gene22545	LOC113824518	probable ATP-dependent RNA helicase ddx42	0.496	-1.01257	1.8592e-16	1.15346e-15	yes	down	8.6	4.57	8.6	4.57
gene26464		-	0.021	-5.54257	2.61305e-16	1.60899e-15	yes	down	2.09	0.05	2.09	0.05
gene4230		-	0.448	-1.15697	2.95358e-16	1.81594e-15	yes	down	3.73	1.78	3.73	1.78
gene4337	LOC113804323	transcriptional regulatory protein AlgP-like	129.584	7.01774	3.0499e-16	1.87096e-15	yes	up	0	0.92	0	0.92
gene24434	LOC113826603	glucose-6-phosphate 1-dehydrogenase-like	3.61	1.85187	4.31681e-16	2.62655e-15	yes	up	1.98	7.78	1.98	7.78
gene18244	LOC113819783	complement C1q-like protein 4	0.498	-1.00651	1.23536e-15	7.31056e-15	yes	down	19.29	10.51	19.29	10.51
gene6376	LOC113806595	skin secretory protein xP2-like	2.035	1.02477	2.44299e-15	1.42112e-14	yes	up	2.4	5	2.4	5
gene30434	LOC113802576	cuticle protein AMP1A-like	6.031	2.59242	2.75794e-15	1.59528e-14	yes	up	0.77	5.08	0.77	5.08
gene15907	LOC113817169	carbonic anhydrase 1-like	3.412	1.77046	2.87607e-15	1.66127e-14	yes	up	1.37	5.03	1.37	5.03
gene5293	LOC113805380	pro-resilin-like	2.936	1.55398	3.31804e-15	1.91118e-14	yes	up	5.33	17.32	5.33	17.32
gene6497		-	23.601	4.56077	4.16437e-15	2.38361e-14	yes	up	0.16	4.24	0.16	4.24
gene21928	LOC113823850	TRPM8 channel-associated factor 3-like	0.457	-1.12968	4.5968e-15	2.62929e-14	yes	down	2.74	1.29	2.74	1.29
gene28307	LOC113800192	neurotrophin 1-like	3.548	1.82684	4.68145e-15	2.67398e-14	yes	up	0.71	2.7	0.71	2.7
gene15529	LOC113816754	holotricin-3-like	0.471	-1.08553	4.86781e-15	2.77656e-14	yes	down	49.37	25.53	49.37	25.53
gene18924	LOC113820538	pro-resilin-like	2.306	1.20524	5.86025e-15	3.33338e-14	yes	up	8.41	21.56	8.41	21.56
gene1910	LOC113820612	chlorophyllase-2, chloroplastic-like	0.457	-1.12965	6.23084e-15	3.53204e-14	yes	down	5.93	2.9	5.93	2.9
gene11704	LOC113812490	uncharacterized LOC113812490	0.425	-1.23401	7.18599e-15	4.05376e-14	yes	down	4.59	2.08	4.59	2.08
gene29175	LOC113801114	N-acetylgalactosaminyltransferase 6-like	0.405	-1.30367	1.2099e-14	6.75563e-14	yes	down	3.39	1.47	3.39	1.47
gene22738	LOC113824741	crustacyanin-A2 subunit-like	0.163	-2.61642	1.21387e-14	6.77318e-14	yes	down	15.11	2.94	15.11	2.94
gene3117	LOC113802963	uncharacterized LOC113802963	114.205	6.83548	1.24192e-14	6.92502e-14	yes	up	0	3.81	0	3.81
gene15081	LOC113816262	uncharacterized LOC113816262	0.225	-2.1518	1.48174e-14	8.21206e-14	yes	down	16.98	4.5	16.98	4.5
gene6661	LOC113806861	cuticle protein 7-like	3.545	1.82583	1.82338e-14	1.00647e-13	yes	up	2.76	10.84	2.76	10.84
gene270	LOC113828299	cyclin-dependent kinase inhibitor 1C-like	0.499	-1.0039	2.23085e-14	1.22316e-13	yes	down	30.1	16.88	30.1	16.88
gene24069	LOC113826200	insulin-like growth factor-binding protein 7	0.333	-1.5878	2.28759e-14	1.25343e-13	yes	down	13.37	5.16	13.37	5.16
gene20856		-	0.06	-4.06822	2.6549e-14	1.44889e-13	yes	down	0.73	0.05	0.73	0.05
gene24781	LOC113826985	uncharacterized LOC113826985	54.022	5.75546	3.52912e-14	1.912e-13	yes	up	0.05	8.76	0.05	8.76
gene19788	LOC113821485	zinc finger protein 252-like	109.729	6.7778	3.71638e-14	2.00948e-13	yes	up	0	0.32	0	0.32
gene6052	LOC113806236	cuticle protein 64-like	0.49	-1.02993	3.75861e-14	2.03098e-13	yes	down	14.23	7.59	14.23	7.59
gene27688	LOC113830180	cuticle protein CP14.6-like	4.639	2.21374	4.25382e-14	2.28652e-13	yes	up	1.37	6.98	1.37	6.98
gene7409	LOC113807761	uncharacterized LOC113807761	14.946	3.90173	4.54156e-14	2.43481e-13	yes	up	0.26	1.44	0.26	1.44
gene23301	LOC113825357	uncharacterized LOC113825357	0.369	-1.43812	5.38221e-14	2.86677e-13	yes	down	5.58	2.22	5.58	2.22
gene8148	LOC113808551	2-hydroxyacylsphingosine 1-beta-galactosyltransferase-like	0.426	-1.23199	6.387e-14	3.39095e-13	yes	down	3.72	1.69	3.72	1.69
gene30452	LOC113802555	cuticle protein AMP1A-like	4.028	2.0101	1.29481e-13	6.714e-13	yes	up	9.11	19.85	9.11	19.85
gene20490	LOC113822259	cuticle protein AM1199-like	50.857	5.66838	1.49193e-13	7.70652e-13	yes	up	0.05	2.72	0.05	2.72
gene6581	LOC113806816	uncharacterized LOC113806816	2.322	1.21542	1.7094e-13	8.78564e-13	yes	up	0.4	0.99	0.4	0.99
gene17301	LOC113818731	uncharacterized LOC113818731	0.494	-1.01757	1.75839e-13	9.03179e-13	yes	down	44.38	26.17	44.38	26.17
gene4999	LOC113805056	uncharacterized LOC113805056	0.468	-1.09468	1.8916e-13	9.68571e-13	yes	down	22.05	11.54	22.05	11.54
gene9047	LOC113809540	pro-resilin-like	3.753	1.90794	2.25495e-13	1.14675e-12	yes	up	2.48	10.37	2.48	10.37
gene30653	LOC113802769	metal regulatory transcription factor 1-like	5.113	2.35412	2.30152e-13	1.16971e-12	yes	up	0.47	0.52	0.47	0.52
gene11970	LOC113812780	glycine, alanine and asparagine-rich protein-like	0.232	-2.10814	2.35756e-13	1.19745e-12	yes	down	3.39	0.85	3.39	0.85
gene27133	LOC113829598	uncharacterized LOC113829598	0.075	-3.73307	2.67162e-13	1.35445e-12	yes	down	10.23	0.19	10.23	0.19
gene30430	LOC113802603	cuticle protein CP14.6-like	2.993	1.58164	2.71858e-13	1.37741e-12	yes	up	26.21	60.45	26.21	60.45
gene20010	LOC113821732	neurogenin-1-like	0.48	-1.05853	3.52204e-13	1.7692e-12	yes	down	7.42	3.83	7.42	3.83
gene30446	LOC113802560	cuticle protein CP14.6-like	3.321	1.73153	3.92088e-13	1.96234e-12	yes	up	2.94	10.94	2.94	10.94
gene27674	LOC113830226	larval cuticle protein LCP-17-like	17.246	4.10818	4.87261e-13	2.42683e-12	yes	up	0.18	3.43	0.18	3.43
gene26386	LOC113828789	pupal cuticle protein 36-like, transcript variant X1	7.093	2.8264	6.83438e-13	3.37522e-12	yes	up	0.26	1.99	0.26	1.99
gene16731	LOC113818084	glycine-rich protein 23-like	0.292	-1.77676	6.97563e-13	3.44291e-12	yes	down	11.57	3.81	11.57	3.81
gene22697	LOC113824679	probable helicase with zinc finger domain, transcript variant X1	0.427	-1.22924	9.1876e-13	4.49412e-12	yes	down	0.69	0.31	0.69	0.31
gene20107	LOC113821844	surfeit locus protein 1-like	0.43	-1.21768	9.46743e-13	4.62824e-12	yes	down	23.8	11.69	23.8	11.69
gene5294	LOC113805376	pro-resilin-like	3.026	1.59725	9.73142e-13	4.75447e-12	yes	up	3.48	11.7	3.48	11.7
gene11805	LOC113812619	serine proteinase stubble-like	2.855	1.5137	1.00887e-12	4.92025e-12	yes	up	1	3.05	1	3.05
gene11265		-	2.548	1.34961	1.15478e-12	5.61182e-12	yes	up	1.84	5.03	1.84	5.03
gene4877	LOC113804918	transcriptional coactivator YAP1-like	0.011	-6.54533	1.41919e-12	6.85213e-12	yes	down	2.28	0	2.28	0
gene5034	LOC113805096	GATOR complex protein NPRL2-like	0.358	-1.48043	2.10855e-12	1.00915e-11	yes	down	3	1.15	3	1.15
gene27964	LOC113830524	uncharacterized LOC113830524	7.387	2.885	2.25136e-12	1.07561e-11	yes	up	0.24	1.89	0.24	1.89
gene6143	LOC113806343	serine/arginine repetitive matrix protein 2-like	0.421	-1.24908	2.34038e-12	1.11749e-11	yes	down	1.45	0.65	1.45	0.65
gene30429	LOC113802602	cuticle protein CP14.6-like	6.83	2.7719	2.34595e-12	1.1195e-11	yes	up	0.73	5.51	0.73	5.51
gene15771	LOC113817018	uncharacterized LOC113817018	0.248	-2.01246	2.36314e-12	1.12639e-11	yes	down	1.3	0.34	1.3	0.34
gene1508		-	0.1	-3.31766	2.77691e-12	1.31674e-11	yes	down	0.44	0.05	0.44	0.05
gene21231	LOC113823067	uncharacterized LOC113823067	0.478	-1.06446	2.78773e-12	1.32111e-11	yes	down	6.33	3.25	6.33	3.25
gene1847	LOC113819744	tctex1 domain-containing protein 2-like	2.11	1.0772	3.17002e-12	1.49365e-11	yes	up	0.84	1.87	0.84	1.87
gene21188	LOC113823037	uncharacterized LOC113823037	4.657	2.21954	4.01534e-12	1.87793e-11	yes	up	0.92	4.7	0.92	4.7
gene5530	LOC113805637	probable serine hydrolase, transcript variant X3	0.467	-1.09886	4.36251e-12	2.03335e-11	yes	down	4.73	2.38	4.73	2.38
gene15979	LOC113817253	GPI mannosyltransferase 1-like	0.011	-6.47437	4.52419e-12	2.10512e-11	yes	down	0.66	0	0.66	0
gene28284	LOC113800150	DNA-directed RNA polymerase II subunit RPB1-like	4.135	2.04797	7.82729e-12	3.59519e-11	yes	up	1.44	6.56	1.44	6.56
gene13944	LOC113814980	uncharacterized LOC113814980	0.412	-1.27815	7.94133e-12	3.64349e-11	yes	down	8.6	3.87	8.6	3.87
gene24788	LOC113826988	uncharacterized LOC113826988	3.874	1.9538	1.0146e-11	4.62141e-11	yes	up	2.65	14.33	2.65	14.33
gene25552	LOC113827851	estrogen sulfotransferase-like	0.285	-1.81321	1.05862e-11	4.81925e-11	yes	down	18.78	6.38	18.78	6.38
gene15901	LOC113817156	cuticle protein CP1499-like	0.107	-3.22341	1.08895e-11	4.9491e-11	yes	down	1.92	0.22	1.92	0.22
gene6303	LOC113806511	uncharacterized LOC113806511	5.898	2.56016	1.14207e-11	5.18474e-11	yes	up	0.38	2.74	0.38	2.74
gene26585	LOC113828998	uncharacterized LOC113828998	12.148	3.60269	1.24062e-11	5.62903e-11	yes	up	0.28	3.7	0.28	3.7
gene13656	LOC113814662	C-C chemokine receptor type 5-like	0.459	-1.12462	1.37672e-11	6.22936e-11	yes	down	3.83	1.88	3.83	1.88
gene17644	LOC113819116	cuticle protein 7-like	86.111	6.42813	1.4007e-11	6.33435e-11	yes	up	0	3.8	0	3.8
gene5989	LOC113806158	pro-resilin-like	2.526	1.33713	1.41631e-11	6.39791e-11	yes	up	1.98	6.24	1.98	6.24
gene12994	LOC113813907	DNA-directed RNA polymerase II subunit rpb1-like	4.91	2.2956	1.4397e-11	6.49643e-11	yes	up	1.54	7.01	1.54	7.01
gene20305	LOC113822062	uncharacterized LOC113822062	3.005	1.58757	1.47584e-11	6.64488e-11	yes	up	1.13	3.66	1.13	3.66
gene18829	LOC113820418	extensin-like, transcript variant X2	2.321	1.21504	1.49243e-11	6.70853e-11	yes	up	1.03	2.51	1.03	2.51
gene23719	LOC113825812	uncharacterized LOC113825812	3.511	1.81179	1.59177e-11	7.14332e-11	yes	up	0.78	2.96	0.78	2.96
gene11964	LOC113812789	glycine, alanine and asparagine-rich protein-like	0.221	-2.17705	1.71294e-11	7.66199e-11	yes	down	2.73	0.65	2.73	0.65
gene13943	LOC113814979	uncharacterized LOC113814979	0.462	-1.11524	2.13218e-11	9.47525e-11	yes	down	9.9	4.98	9.9	4.98
gene30	LOC113804305	uncharacterized LOC113804305	2.463	1.30063	2.28861e-11	1.0143e-10	yes	up	4.36	11.85	4.36	11.85
gene23104	LOC113825132	pro-resilin-like	7.552	2.91691	2.46983e-11	1.0926e-10	yes	up	0.86	7.39	0.86	7.39
gene24599		-	0.419	-1.2558	2.61002e-11	1.15177e-10	yes	down	3.83	1.72	3.83	1.72
gene12987	LOC113813898	adhesive plaque matrix protein-like	3.501	1.8077	2.96116e-11	1.30252e-10	yes	up	2.09	8.31	2.09	8.31
gene14585	LOC113815693	uncharacterized LOC113815693	0.42	-1.25181	2.99111e-11	1.31429e-10	yes	down	2.29	1.02	2.29	1.02
gene23090	LOC113825113	glycine-rich cell wall structural protein-like, transcript variant X2	2.149	1.10342	3.07643e-11	1.34889e-10	yes	up	4.61	10.74	4.61	10.74
gene25053	LOC113827284	failed axon connections homolog	0.1	-3.31737	3.10072e-11	1.35881e-10	yes	down	1.81	0.21	1.81	0.21
gene8903	LOC113809381	ankyrin repeat domain-containing protein 17-like	0.392	-1.3522	3.48031e-11	1.52191e-10	yes	down	1.26	0.47	1.26	0.47
gene30112	LOC113802193	uncharacterized LOC113802193	2.349	1.2321	3.53494e-11	1.54498e-10	yes	up	1.68	4.14	1.68	4.14
gene6325	LOC113806536	cuticle protein CP14.6-like	2.456	1.29621	3.64414e-11	1.59016e-10	yes	up	3.99	11.29	3.99	11.29
gene2386	LOC113826413	uncharacterized LOC113826413	0.012	-6.33795	3.69804e-11	1.61282e-10	yes	down	3.24	0	3.24	0
gene25423	LOC113827698	uncharacterized LOC113827698	0.397	-1.33303	3.75966e-11	1.63883e-10	yes	down	3.75	1.6	3.75	1.6
gene29917	LOC113801966	translation initiation factor IF-2-like	0.342	-1.54779	4.07077e-11	1.76506e-10	yes	down	7.71	2.37	7.71	2.37
gene14124		-	0.44	-1.18444	4.20748e-11	1.82145e-10	yes	down	3.95	1.86	3.95	1.86
gene9045	LOC113809484	pro-resilin-like, transcript variant X1	4.949	2.30713	4.37581e-11	1.89233e-10	yes	up	1.17	6.41	1.17	6.41
gene20479	LOC113822249	cuticle protein AM1274-like, transcript variant X3	8.125	3.02246	4.55897e-11	1.96843e-10	yes	up	0.37	3.4	0.37	3.4
gene20483	LOC113822251	cuticle protein AM1199-like, transcript variant X1	4.151	2.0536	4.87087e-11	2.09885e-10	yes	up	0.93	4.26	0.93	4.26
gene6639	LOC113806855	pro-resilin-like	2.269	1.18228	5.25252e-11	2.2572e-10	yes	up	10.5	21.85	10.5	21.85
gene25119	LOC113827375	glycine-rich protein DOT1-like	0.387	-1.36896	5.32556e-11	2.28619e-10	yes	down	11.58	4.99	11.58	4.99
gene23583	LOC113825659	cuticle protein 18.6-like, transcript variant X1	4.525	2.17806	6.02115e-11	2.57806e-10	yes	up	1.21	12.99	1.21	12.99
gene20302	LOC113822064	uncharacterized LOC113822064	6.37	2.67128	6.57323e-11	2.8042e-10	yes	up	0.4	3.16	0.4	3.16
gene15545	LOC113816771	uncharacterized LOC113816771, transcript variant X1	0.496	-1.01081	6.99465e-11	2.97779e-10	yes	down	8.94	4.82	8.94	4.82
gene28282	LOC113800148	DNA-directed RNA polymerase II subunit RPB1-like	2.77	1.46982	9.04428e-11	3.82064e-10	yes	up	2.97	9.06	2.97	9.06
gene17206	LOC113818627	rhodopsin-like	0.387	-1.37125	9.2608e-11	3.9083e-10	yes	down	3.01	1.24	3.01	1.24
gene10460	LOC113811118	pro-resilin-like	5.248	2.39168	9.36318e-11	3.94723e-10	yes	up	1.19	7.03	1.19	7.03
gene26071	LOC113828424	uncharacterized LOC113828424	0.449	-1.15459	9.4789e-11	3.99396e-10	yes	down	6.43	3.08	6.43	3.08
gene23664		-	0.294	-1.76819	9.54019e-11	4.01566e-10	yes	down	1.24	0.39	1.24	0.39
gene10733	LOC113811403	pro-resilin-like	0.476	-1.06946	1.03721e-10	4.36136e-10	yes	down	4.54	2.32	4.54	2.32
gene26241	LOC113828649	uncharacterized LOC113828649	0.399	-1.32506	1.03829e-10	4.36368e-10	yes	down	1.88	0.8	1.88	0.8
gene11231	LOC113811956	UV excision repair protein RAD23 homolog	4.736	2.24362	1.05072e-10	4.4114e-10	yes	up	0.85	4.41	0.85	4.41
gene26096	LOC113828453	tetra-peptide repeat homeobox protein 1-like	2.535	1.34171	1.09553e-10	4.58546e-10	yes	up	1.36	4.39	1.36	4.39
gene15451	LOC113816677	small integral membrane protein 8-like	0.409	-1.29001	1.2258e-10	5.09949e-10	yes	down	15.95	7.39	15.95	7.39
gene15838	LOC113817090	brachyurin-like	0.498	-1.00547	1.30527e-10	5.42185e-10	yes	down	6.44	3.45	6.44	3.45
gene27649	LOC113830241	cuticle protein CP14.6-like	0.249	-2.00845	1.59045e-10	6.55997e-10	yes	down	5.94	1.65	5.94	1.65
gene14106		-	0.178	-2.48642	1.61573e-10	6.66088e-10	yes	down	4	0.71	4	0.71
gene24534	LOC113826720	uncharacterized LOC113826720	0.387	-1.3678	1.70482e-10	7.01408e-10	yes	down	8.7	3.71	8.7	3.71
gene11587	LOC113812339	keratin-associated protein 5-5-like	0.378	-1.40432	2.04438e-10	8.34835e-10	yes	down	1.41	0.57	1.41	0.57
gene9881	LOC113810454	H/ACA ribonucleoprotein complex subunit GAR1-like	0.391	-1.35473	2.04826e-10	8.36004e-10	yes	down	4.45	1.9	4.45	1.9
gene21622	LOC113823503	recQ-mediated genome instability protein 2-like	0.463	-1.11154	2.48458e-10	1.0041e-09	yes	down	13.94	7.16	13.94	7.16
gene9053	LOC113809486	NPC intracellular cholesterol transporter 2-like	4.97	2.31321	2.64141e-10	1.06382e-09	yes	up	0.86	4.7	0.86	4.7
gene26995	LOC113829480	cuticle protein-like	3.344	1.74136	3.85071e-10	1.53728e-09	yes	up	1.41	5.14	1.41	5.14
gene1330	LOC113814562	uncharacterized LOC113814562	2.358	1.23767	3.99166e-10	1.59123e-09	yes	up	11.66	33.09	11.66	33.09
gene19499	LOC113821178	ras-like protein	0.406	-1.30069	4.25219e-10	1.68934e-09	yes	down	8.14	3.41	8.14	3.41
gene4903	LOC113804950	uncharacterized LOC113804950	0.409	-1.28807	4.35502e-10	1.72685e-09	yes	down	28.07	13.82	28.07	13.82
gene23481	LOC113825544	alpha-L-fucosidase-like, transcript variant X2	0.41	-1.28768	5.01028e-10	1.97712e-09	yes	down	2.68	1.17	2.68	1.17
gene28427		-	0.388	-1.36662	5.06994e-10	1.9997e-09	yes	down	12.17	4.58	12.17	4.58
gene8370	LOC113808798	cathepsin L-like	0.176	-2.50268	5.44364e-10	2.14298e-09	yes	down	1.17	0.22	1.17	0.22
gene30438	LOC113802517	cuticle protein CP14.6-like, transcript variant X1	4.122	2.04338	5.86159e-10	2.3042e-09	yes	up	0.98	4.39	0.98	4.39
gene15050	LOC113816228	uncharacterized LOC113816228	2.596	1.37619	6.02864e-10	2.3676e-09	yes	up	0.73	2.01	0.73	2.01
gene9326	LOC113809846	glutamic acid-rich protein-like	2.552	1.35169	6.25788e-10	2.45293e-09	yes	up	0.97	2.63	0.97	2.63
gene25773	LOC113828086	uncharacterized LOC113828086	0.319	-1.64671	6.69001e-10	2.61607e-09	yes	down	6.21	2.03	6.21	2.03
gene25375	LOC113827646	serine/threonine-protein phosphatase 6 regulatory ankyrin repeat subunit C-like	0.161	-2.63844	7.52954e-10	2.93736e-09	yes	down	0.92	0.16	0.92	0.16
gene6079	LOC113806273	uncharacterized LOC113806273	0.19	-2.39919	7.59864e-10	2.9601e-09	yes	down	1.95	0.4	1.95	0.4
gene15476	LOC113816695	uncharacterized LOC113816695	2.184	1.12715	7.98972e-10	3.10802e-09	yes	up	0.46	1.06	0.46	1.06
gene22324	LOC113824282	uncharacterized LOC113824282	5.28	2.40066	8.12832e-10	3.15894e-09	yes	up	0.23	1.32	0.23	1.32
gene20870	LOC113822688	pro-resilin-like	2.028	1.01975	9.6833e-10	3.73848e-09	yes	up	3.42	7.57	3.42	7.57
gene7377	LOC113807689	cytochrome P450 2L1-like	2.1	1.07032	9.95991e-10	3.83985e-09	yes	up	1.46	3.27	1.46	3.27
gene23176	LOC113825237	calbindin-32-like, transcript variant X1	0.471	-1.08471	1.21224e-09	4.63653e-09	yes	down	3.18	1.54	3.18	1.54
gene21927	LOC113823861	TRPM8 channel-associated factor 3-like	71.751	6.16492	1.30274e-09	4.97111e-09	yes	up	0.01	0.38	0.01	0.38
gene15672	LOC113816919	nocturnin-like	2.153	1.10605	1.33037e-09	5.07181e-09	yes	up	0.78	1.79	0.78	1.79
gene27963	LOC113830525	uncharacterized LOC113830525	5.456	2.44773	1.4006e-09	5.33212e-09	yes	up	0.29	1.69	0.29	1.69
gene11129	LOC113811845	glycine-rich cell wall structural protein-like, transcript variant X1	0.395	-1.34113	1.90467e-09	7.168e-09	yes	down	5.34	2.26	5.34	2.26
gene21134	LOC113822984	cuticle protein AMP1A-like, transcript variant X1	0.182	-2.45757	1.92834e-09	7.25377e-09	yes	down	6.87	1.53	6.87	1.53
gene11968	LOC113812779	glycine-rich protein 1-like	0.314	-1.67285	2.01678e-09	7.56218e-09	yes	down	3.1	3.14	3.1	3.14
gene20486	LOC113822253	cuticle protein AM1199-like	4.102	2.03635	2.15276e-09	8.06102e-09	yes	up	0.88	3.93	0.88	3.93
gene17654	LOC113819119	pro-resilin-like	0.434	-1.20392	2.28835e-09	8.55311e-09	yes	down	14.93	7.33	14.93	7.33
gene4036	LOC113803971	uncharacterized LOC113803971, transcript variant X1	0.463	-1.11136	2.38724e-09	8.91059e-09	yes	down	7.59	3.82	7.59	3.82
gene18717	LOC113820288	cell cycle control protein 50A-like	2.506	1.3254	2.44978e-09	9.13572e-09	yes	up	2.23	6.07	2.23	6.07
gene8673	LOC113809125	meckelin-like	0.015	-6.02206	2.66317e-09	9.90895e-09	yes	down	0.19	0	0.19	0
gene15069	LOC113816247	uncharacterized LOC113816247	0.447	-1.16311	2.804e-09	1.04e-08	yes	down	2.8	1.34	2.8	1.34
gene8190	LOC113808594	PE-PGRS family protein PE_PGRS26-like	0.015	-6.01769	2.8106e-09	1.04197e-08	yes	down	0.73	0	0.73	0
gene27727	LOC113830288	pupal cuticle protein Edg-84A-like	0.249	-2.00617	2.94612e-09	1.08926e-08	yes	down	3.51	0.96	3.51	0.96
gene18546	LOC113820121	uncharacterized LOC113820121	0.404	-1.30798	3.12675e-09	1.15241e-08	yes	down	11.28	5.11	11.28	5.11
gene9341	LOC113809856	uncharacterized LOC113809856	0.437	-1.19479	3.19566e-09	1.1757e-08	yes	down	1.86	0.63	1.86	0.63
gene1669	LOC113817968	nascent polypeptide-associated complex subunit alpha, muscle-specific form-like	0.016	-6.00361	3.3401e-09	1.22609e-08	yes	down	0.3	0	0.3	0
gene6269	LOC113806471	haloalkane dehalogenase-like	0.387	-1.3678	3.37735e-09	1.2381e-08	yes	down	2.22	0.92	2.22	0.92
gene3167	LOC113802999	uncharacterized LOC113802999	0.368	-1.44114	3.60507e-09	1.31629e-08	yes	down	1.88	0.74	1.88	0.74
gene14770	LOC113815900	cuticle protein CP14.6-like	12.623	3.658	3.71788e-09	1.35627e-08	yes	up	0.21	3.69	0.21	3.69
gene9273	LOC113809783	uncharacterized LOC113809783	0.472	-1.08309	3.74864e-09	1.36628e-08	yes	down	4.42	2.55	4.42	2.55
gene19515	LOC113821188	peptide methionine sulfoxide reductase MsrB-like	2.543	1.34645	4.41491e-09	1.59988e-08	yes	up	0.5	1.36	0.5	1.36
gene28158	LOC113800009	uncharacterized LOC113800009, transcript variant X1	0.397	-1.3318	5.44799e-09	1.96558e-08	yes	down	3.36	1.43	3.36	1.43
gene13268	LOC113814221	mucin-5AC-like, transcript variant X1	0.433	-1.20765	6.00942e-09	2.15676e-08	yes	down	1.6	0.73	1.6	0.73
gene5620	LOC113805743	chymotrypsin BII-like, transcript variant X1	0.271	-1.88562	6.11399e-09	2.19333e-08	yes	down	2.18	0.64	2.18	0.64
gene25939	LOC113828271	uncharacterized LOC113828271	2.746	1.45748	6.97531e-09	2.49034e-08	yes	up	0.28	0.81	0.28	0.81
gene4608	LOC113804606	uncharacterized LOC113804606	2.575	1.36475	7.26289e-09	2.58851e-08	yes	up	0.66	1.82	0.66	1.82
gene4003	LOC113803936	fibroin heavy chain-like	8.544	3.09491	7.71398e-09	2.74451e-08	yes	up	0.06	0.53	0.06	0.53
gene20505	LOC113822262	cuticle protein AM1199-like, transcript variant X1	8.54	3.09422	7.80472e-09	2.77439e-08	yes	up	0.23	2.18	0.23	2.18
gene22556	LOC113824528	homeobox protein 5-like	0.266	-1.91083	1.03084e-08	3.62513e-08	yes	down	1.8	1.82	1.8	1.82
gene6683	LOC113806874	keratin-associated protein 19-2-like	0.44	-1.18594	1.11589e-08	3.90915e-08	yes	down	19.55	9.99	19.55	9.99
gene8495	LOC113808920	uncharacterized LOC113808920	0.126	-2.98857	1.12286e-08	3.9319e-08	yes	down	22.47	3.72	22.47	3.72
gene14012	LOC113815050	transient receptor potential channel pyrexia-like	2.404	1.26553	1.17136e-08	4.09128e-08	yes	up	3.33	8.82	3.33	8.82
gene5531	LOC113805645	serine hydrolase-like protein	0.395	-1.33975	1.18071e-08	4.12041e-08	yes	down	3.26	1.39	3.26	1.39
gene9072	LOC113809469	disheveled-associated activator of morphogenesis 2-like	0.362	-1.46514	1.31268e-08	4.54999e-08	yes	down	1.08	0.42	1.08	0.42
gene10456	LOC113811100	pro-resilin-like	3.323	1.73269	1.44678e-08	5.00426e-08	yes	up	1.64	6.42	1.64	6.42
gene15872	LOC113817128	vegetative cell wall protein gp1-like	2.726	1.44662	1.46715e-08	5.07258e-08	yes	up	1.83	5.44	1.83	5.44
gene25958	LOC113828289	uncharacterized LOC113828289	0.096	-3.38345	1.48209e-08	5.11777e-08	yes	down	8.94	1.06	8.94	1.06
gene20822	LOC113822649	acetylcholine receptor subunit alpha-like 1	3.169	1.66414	1.51282e-08	5.22167e-08	yes	up	0.19	0.65	0.19	0.65
gene13804	LOC113814813	glycine-rich cell wall structural protein-like, transcript variant X1	2.219	1.14982	1.75843e-08	6.02635e-08	yes	up	2.8	8.55	2.8	8.55
gene5405	LOC113805510	transcription factor SUM-1-like	0.32	-1.6439	1.8179e-08	6.22755e-08	yes	down	4.91	1.73	4.91	1.73
gene23918	LOC113826028	uncharacterized LOC113826028	0.085	-3.56044	1.84735e-08	6.32582e-08	yes	down	1.66	0.15	1.66	0.15
gene18238	LOC113819779	orcokinin peptides type B-like	0.38	-1.3976	1.87736e-08	6.42054e-08	yes	down	15.82	7.04	15.82	7.04
gene27342	LOC113829826	coiled-coil-helix-coiled-coil-helix domain-containing protein 1-like	0.455	-1.13594	1.97829e-08	6.74676e-08	yes	down	14.9	7.69	14.9	7.69
gene21442	LOC113823313	YEATS domain-containing protein 2-like	2.519	1.33295	2.04525e-08	6.95704e-08	yes	up	0.65	1.74	0.65	1.74
gene1885	LOC113820305	acanthoscurrin-2-like	3.127	1.64481	2.08031e-08	7.07335e-08	yes	up	1.59	5.47	1.59	5.47
gene14653	LOC113815763	crustacean hyperglycemic hormone-like	0.268	-1.89927	2.08511e-08	7.08673e-08	yes	down	4.66	1.38	4.66	1.38
gene23582	LOC113825657	cuticle protein 18.6-like	6.832	2.77222	2.11254e-08	7.1681e-08	yes	up	0.45	3.4	0.45	3.4
gene30113	LOC113802194	uncharacterized LOC113802194	4.313	2.10853	2.14244e-08	7.26654e-08	yes	up	0.99	4.74	0.99	4.74
gene23814	LOC113825915	uncharacterized LOC113825915	2.216	1.14826	2.1794e-08	7.3797e-08	yes	up	0.93	2.19	0.93	2.19
gene20304	LOC113822066	uncharacterized LOC113822066	3.938	1.97739	2.32959e-08	7.87527e-08	yes	up	0.45	1.89	0.45	1.89
gene17383	LOC113818813	thioredoxin domain-containing protein 16-like	58.018	5.85842	2.40612e-08	8.12729e-08	yes	up	0	0.53	0	0.53
gene16822	LOC113818205	serine/threonine-protein kinase MPS1-like	2.05	1.03536	2.54172e-08	8.55714e-08	yes	up	1.21	2.65	1.21	2.65
gene11591	LOC113812361	THUMP domain-containing protein 1-like	2.423	1.27674	2.63789e-08	8.86636e-08	yes	up	0.72	1.86	0.72	1.86
gene11990	LOC113812813	glycine-rich protein DOT1-like	17.123	4.09785	2.64513e-08	8.88708e-08	yes	up	0.1	1.79	0.1	1.79
gene13918	LOC113814955	uncharacterized LOC113814955	0.233	-2.09886	2.67962e-08	8.98455e-08	yes	down	1.33	0.33	1.33	0.33
gene12567	LOC113813462	pupal cuticle protein 36-like	7.713	2.94732	2.9429e-08	9.82316e-08	yes	up	0.13	1.09	0.13	1.09
gene30048	LOC113802094	uncharacterized LOC113802094	2.578	1.36644	2.99762e-08	9.99364e-08	yes	up	0.47	1.27	0.47	1.27
gene26393	LOC113828777	uncharacterized LOC113828777	4.015	2.00523	3.00348e-08	1.00091e-07	yes	up	0.52	3.21	0.52	3.21
gene6782	LOC113807047	uncharacterized LOC113807047	0.484	-1.04587	3.40062e-08	1.12594e-07	yes	down	14.64	7.97	14.64	7.97
gene27663		-	0.209	-2.25664	3.52022e-08	1.16366e-07	yes	down	5.75	2.14	5.75	2.14
gene29961		-	0.269	-1.89197	3.5607e-08	1.17657e-07	yes	down	8.33	3.87	8.33	3.87
gene12988	LOC113813906	DNA-directed RNA polymerase II subunit rpb1-like	2.771	1.47038	4.05174e-08	1.33293e-07	yes	up	2.41	7.41	2.41	7.41
gene8020	LOC113808443	holotricin-3-like	5.785	2.5322	4.21278e-08	1.38369e-07	yes	up	0.53	3.38	0.53	3.38
gene12991	LOC113813905	DNA-directed RNA polymerase II subunit rpb1-like	3.447	1.78553	4.43493e-08	1.45258e-07	yes	up	1.46	5.57	1.46	5.57
gene12253	LOC113813101	cuticle protein 19.8-like	15.766	3.97872	4.44565e-08	1.45551e-07	yes	up	0.05	0.83	0.05	0.83
gene24567	LOC113826757	uncharacterized LOC113826757	55.76	5.80115	4.47962e-08	1.46605e-07	yes	up	0	1.15	0	1.15
gene13655	LOC113814661	C-C chemokine receptor type 1-like	0.435	-1.20155	5.02707e-08	1.63414e-07	yes	down	3.18	1.49	3.18	1.49
gene2157	LOC113823500	uncharacterized LOC113823500	0.483	-1.04854	5.59348e-08	1.80966e-07	yes	down	8.88	4.45	8.88	4.45
gene20485	LOC113822252	cuticle protein AM1274-like	4.571	2.19244	6.0401e-08	1.94495e-07	yes	up	0.62	3.09	0.62	3.09
gene7800	LOC113808165	regulating synaptic membrane exocytosis protein 2-like	0.489	-1.03085	6.05275e-08	1.94826e-07	yes	down	1.07	0.7	1.07	0.7
gene242	LOC113824639	adhesive plaque matrix protein-like	3.509	1.81112	6.28598e-08	2.0178e-07	yes	up	0.44	4.45	0.44	4.45
gene12423	LOC113813298	uncharacterized LOC113813298	0.425	-1.23439	6.89089e-08	2.20164e-07	yes	down	1.96	0.89	1.96	0.89
gene3158	LOC113803005	uncharacterized LOC113803005	0.347	-1.52802	7.94178e-08	2.52462e-07	yes	down	2.1	0.78	2.1	0.78
gene660	LOC113806316	uncharacterized LOC113806316, transcript variant X10	0.49	-1.02993	8.69187e-08	2.74817e-07	yes	down	31.41	18.05	31.41	18.05
gene20695	LOC113822498	ubiquitin-40S ribosomal protein S27a-like	0.019	-5.70449	9.53091e-08	3.00189e-07	yes	down	1.98	0	1.98	0
gene3711	LOC113803608	uncharacterized LOC113803608	6.781	2.76149	9.96362e-08	3.12738e-07	yes	up	0.51	3.9	0.51	3.9
gene9801	LOC113810354	zinc finger CCHC domain-containing protein 4-like	0.23	-2.12191	1.02012e-07	3.19584e-07	yes	down	0.97	0.24	0.97	0.24
gene18840	LOC113820432	cuticle protein 8-like	0.422	-1.24341	1.07016e-07	3.34238e-07	yes	down	5.36	2.47	5.36	2.47
gene21007	LOC113822842	ATP-dependent RNA helicase A-like	0.433	-1.20604	1.11953e-07	3.48729e-07	yes	down	19.38	8.5	19.38	8.5
gene10339	LOC113810964	ADP-ribosylation factor-like protein 4C	0.236	-2.08239	1.14736e-07	3.56723e-07	yes	down	1.11	0.28	1.11	0.28
gene15055	LOC113816231	uncharacterized LOC113816231	0.38	-1.39666	1.1759e-07	3.65042e-07	yes	down	0.65	0.26	0.65	0.26
gene17416	LOC113818862	uncharacterized LOC113818862	0.351	-1.51153	1.18778e-07	3.68452e-07	yes	down	1.99	0.75	1.99	0.75
gene22705	LOC113824696	pigment-dispersing hormone type 1-like	0.18	-2.47501	1.21568e-07	3.76537e-07	yes	down	14.19	2.13	14.19	2.13
gene11987	LOC113812811	keratin, type I cytoskeletal 9-like	2.201	1.13818	1.2604e-07	3.89506e-07	yes	up	0.66	1.64	0.66	1.64
gene16335	LOC113817640	homeobox protein MSX-2-like	2.629	1.39461	1.34888e-07	4.14976e-07	yes	up	0.37	1.03	0.37	1.03
gene21811	LOC113823729	E3 ubiquitin-protein ligase Hakai-like	0.293	-1.77005	1.41537e-07	4.34617e-07	yes	down	1.02	0.32	1.02	0.32
gene7717	LOC113808080	pupal cuticle protein 36-like	0.395	-1.34005	1.42369e-07	4.37008e-07	yes	down	3.35	1.43	3.35	1.43
gene2845	LOC113800997	uncharacterized LOC113800997	0.319	-1.6502	1.43164e-07	4.39283e-07	yes	down	56.49	23.8	56.49	23.8
gene18111	LOC113819631	uncharacterized LOC113819631	3.11	1.63698	1.57039e-07	4.79526e-07	yes	up	0.92	3.11	0.92	3.11
gene12917	LOC113813824	uncharacterized LOC113813824	4.408	2.14	1.58523e-07	4.83699e-07	yes	up	1.08	5.34	1.08	5.34
gene16614	LOC113817967	pro-resilin-like	4.182	2.06432	1.7625e-07	5.34608e-07	yes	up	1.58	7.7	1.58	7.7
gene26465		-	0.267	-1.90622	1.76814e-07	5.36122e-07	yes	down	1.79	0.51	1.79	0.51
gene9050	LOC113809543	cuticle protein 7-like, transcript variant X1	2.89	1.5312	1.8873e-07	5.70147e-07	yes	up	6.92	24.99	6.92	24.99
gene3677	LOC113803578	pro-resilin-like	8.646	3.11198	1.90032e-07	5.73867e-07	yes	up	0.62	6.36	0.62	6.36
gene29185	LOC113801133	uncharacterized LOC113801133	2.488	1.31518	2.11993e-07	6.36188e-07	yes	up	0.75	1.99	0.75	1.99
gene16552	LOC113817891	uncharacterized LOC113817891	0.486	-1.0411	2.17031e-07	6.49665e-07	yes	down	4.83	2.54	4.83	2.54
gene22554	LOC113824526	putative protein TPRXL	3.264	1.70665	2.39305e-07	7.127e-07	yes	up	0.52	1.82	0.52	1.82
gene28215	LOC113800068	uncharacterized LOC113800068	0.48	-1.05794	2.49334e-07	7.41494e-07	yes	down	4.88	2.53	4.88	2.53
gene5380	LOC113805479	uncharacterized LOC113805479	0.343	-1.54252	2.54693e-07	7.56334e-07	yes	down	1.85	0.68	1.85	0.68
gene10463	LOC113811123	pro-resilin-like	3.739	1.90278	2.59054e-07	7.6873e-07	yes	up	1.15	4.84	1.15	4.84
gene625	LOC113806093	proclotting enzyme-like	0.359	-1.47798	2.63554e-07	7.81516e-07	yes	down	1.27	0.48	1.27	0.48
gene8335	LOC113808758	axoneme-associated protein mst101(2)-like	0.42	-1.25181	2.82561e-07	8.34772e-07	yes	down	1.22	0.55	1.22	0.55
gene16526	LOC113817856	mitochondrial import inner membrane translocase subunit Tim21-like	0.446	-1.16642	3.11905e-07	9.16941e-07	yes	down	11.56	5.82	11.56	5.82
gene10659	LOC113811322	pro-resilin-like	0.285	-1.81185	3.62007e-07	1.05591e-06	yes	down	3.66	1.15	3.66	1.15
gene3276	LOC113803134	histidine-rich glycoprotein-like	2.747	1.45769	4.53858e-07	1.30403e-06	yes	up	1.51	4.24	1.51	4.24
gene10468	LOC113811107	pro-resilin-like, transcript variant X3	5.101	2.35082	4.53903e-07	1.30403e-06	yes	up	0.54	3.05	0.54	3.05
gene27732	LOC113830296	cuticle protein-like	2.516	1.33118	4.55649e-07	1.30859e-06	yes	up	2.25	6.23	2.25	6.23
gene12411	LOC113813273	procollagen-lysine,2-oxoglutarate 5-dioxygenase 2-like	13.731	3.77941	5.12474e-07	1.46359e-06	yes	up	0.11	1.66	0.11	1.66
gene22005	LOC113823925	paired box protein Pax-6-like	0.041	-4.59372	5.37747e-07	1.53151e-06	yes	down	0.58	0.02	0.58	0.02
gene6067	LOC113806253	uncharacterized LOC113806253	2.56	1.35587	5.63929e-07	1.60052e-06	yes	up	1.53	4.25	1.53	4.25
gene4219	LOC113804166	protein Skeletor, isoforms B/C-like	2.431	1.28168	5.68854e-07	1.61282e-06	yes	up	1.8	4.76	1.8	4.76
gene649	LOC113806274	uncharacterized LOC113806274	46.626	5.54306	5.76951e-07	1.63522e-06	yes	up	0	0.86	0	0.86
gene22472	LOC113824431	uncharacterized LOC113824431	2.603	1.38	6.09301e-07	1.72294e-06	yes	up	0.24	0.66	0.24	0.66
gene202	LOC113820057	nucleoside diphosphate-linked moiety X motif 13-like	5.892	2.55875	6.25031e-07	1.76661e-06	yes	up	0.05	0.3	0.05	0.3
gene20555	LOC113822344	uncharacterized LOC113822344	2.358	1.23751	6.88506e-07	1.93601e-06	yes	up	0.15	0.38	0.15	0.38
gene5994	LOC113806175	hyphally regulated cell wall protein 3-like	3.238	1.69518	6.972e-07	1.95845e-06	yes	up	0.37	1.28	0.37	1.28
gene22217	LOC113824130	uncharacterized LOC113824130	0.208	-2.26499	7.33384e-07	2.05376e-06	yes	down	14.9	11.14	14.9	11.14
gene6664	LOC113806864	cuticle protein 7-like, transcript variant X1	3.169	1.6638	7.53664e-07	2.10696e-06	yes	up	1.75	6.18	1.75	6.18
gene17059	LOC113818460	zinc transporter 7-like	2.234	1.15945	7.79352e-07	2.17359e-06	yes	up	1.38	3.31	1.38	3.31
gene14126		-	0.471	-1.08473	8.81086e-07	2.44156e-06	yes	down	2.51	1.27	2.51	1.27
gene24583	LOC113826767	cell wall protein IFF6-like	4.37	2.12751	8.96739e-07	2.48243e-06	yes	up	1.28	7.56	1.28	7.56
gene21738		-	5.019	2.32727	9.26343e-07	2.5592e-06	yes	up	0.1	0.51	0.1	0.51
gene28014	LOC113830582	uncharacterized LOC113830582	0.251	-1.99622	9.78228e-07	2.68987e-06	yes	down	1.75	0.47	1.75	0.47
gene2652	LOC113829252	1-acyl-sn-glycerol-3-phosphate acyltransferase alpha-like	2.623	1.39137	1.0146e-06	2.78148e-06	yes	up	0.28	0.77	0.28	0.77
gene26471		-	0.13	-2.94781	1.03583e-06	2.83403e-06	yes	down	1.17	0.16	1.17	0.16
gene10654	LOC113811316	cuticle protein AMP1A-like	3.44	1.78259	1.05498e-06	2.88162e-06	yes	up	3.23	12.14	3.23	12.14
gene3371	LOC113803246	kelch domain-containing protein 10-like	0.485	-1.04259	1.06131e-06	2.89794e-06	yes	down	4.76	2.5	4.76	2.5
gene27517	LOC113830030	fibrous sheath CABYR-binding protein-like, transcript variant X1	4.939	2.30418	1.09745e-06	2.99263e-06	yes	up	0.16	0.72	0.16	0.72
gene11143	LOC113811854	gamma-interferon-inducible lysosomal thiol reductase-like	2.074	1.05218	1.22073e-06	3.31668e-06	yes	up	7.58	29	7.58	29
gene5754	LOC113805899	mucin-5AC-like, transcript variant X1	2.186	1.12803	1.23301e-06	3.34782e-06	yes	up	0.44	1.01	0.44	1.01
gene11146	LOC113811857	transcription initiation factor TFIID subunit 3-like	2.101	1.07085	1.26448e-06	3.42875e-06	yes	up	1.23	2.77	1.23	2.77
gene5730	LOC113805883	protein HIRA-like	0.253	-1.98128	1.26743e-06	3.43561e-06	yes	down	0.64	0.17	0.64	0.17
gene10152	LOC113810771	uncharacterized LOC113810771	0.233	-2.10218	1.32685e-06	3.58837e-06	yes	down	11.65	3.39	11.65	3.39
gene7707	LOC113808055	uncharacterized LOC113808055	0.135	-2.88826	1.37313e-06	3.70255e-06	yes	down	1.17	0.17	1.17	0.17
gene13145	LOC113814081	glycerol-3-phosphate dehydrogenase, mitochondrial-like	0.17	-2.56044	1.50083e-06	4.02704e-06	yes	down	0.56	0.1	0.56	0.1
gene22289	LOC113824249	translation initiation factor IF-2-like	0.407	-1.29741	1.60515e-06	4.29731e-06	yes	down	3.35	1.48	3.35	1.48
gene32	LOC113804493	endoglucanase E1-like	2.887	1.52932	1.61955e-06	4.33285e-06	yes	up	1.2	3.86	1.2	3.86
gene26367	LOC113828761	uncharacterized LOC113828761	0.427	-1.22886	1.71791e-06	4.58405e-06	yes	down	5.62	2.74	5.62	2.74
gene12837	LOC113813744	uncharacterized LOC113813744	0.432	-1.21252	1.82131e-06	4.8442e-06	yes	down	15.29	7.79	15.29	7.79
gene18369	LOC113819906	p53 and DNA damage-regulated protein 1-like	0.418	-1.25793	1.83997e-06	4.88892e-06	yes	down	9.91	4.72	9.91	4.72
gene3204	LOC113803052	venom protein 302-like	0.203	-2.29741	1.91117e-06	5.05374e-06	yes	down	1.55	0.34	1.55	0.34
gene8623	LOC113809080	uncharacterized protein CG1161-like	2.16	1.11108	1.94721e-06	5.14572e-06	yes	up	0.51	1.17	0.51	1.17
gene21263	LOC113823119	DCC-interacting protein 13-alpha-like, transcript variant X1	0.254	-1.97548	2.10085e-06	5.51444e-06	yes	down	0.68	0.18	0.68	0.18
gene28211	LOC113800082	uncharacterized LOC113800082	0.243	-2.03961	2.12287e-06	5.57047e-06	yes	down	1.15	0.3	1.15	0.3
gene16180	LOC113817478	uncharacterized LOC113817478	0.233	-2.10104	2.26923e-06	5.93175e-06	yes	down	5.59	1.51	5.59	1.51
gene27151	LOC113829619	mdm2-binding protein-like	0.493	-1.02128	2.30567e-06	6.02318e-06	yes	down	2.53	1.33	2.53	1.33
gene27656	LOC113830240	cuticle protein AMP1A-like	2.186	1.12815	2.33383e-06	6.089e-06	yes	up	3.22	7.48	3.22	7.48
gene10951	LOC113811639	uncharacterized LOC113811639	22.021	4.46082	2.40227e-06	6.26357e-06	yes	up	0.01	0.23	0.01	0.23
gene16907	LOC113818297	uncharacterized LOC113818297	2.018	1.01321	2.41315e-06	6.28793e-06	yes	up	0.75	1.6	0.75	1.6
gene9363	LOC113809897	intraflagellar transport protein 80 homolog	2.611	1.38442	2.54826e-06	6.61062e-06	yes	up	0.22	0.61	0.22	0.61
gene22322	LOC113824271	cuticle protein AMP4-like	0.193	-2.3762	2.58795e-06	6.71145e-06	yes	down	4.66	0.82	4.66	0.82
gene9032	LOC113809529	pro-resilin-like	3.562	1.83259	2.81791e-06	7.25737e-06	yes	up	1.33	5.34	1.33	5.34
gene8005	LOC113808383	beta-mannanase/endoglucanase A-like	0.136	-2.88237	2.92696e-06	7.52171e-06	yes	down	0.78	0.11	0.78	0.11
gene3683	LOC113803581	uncharacterized LOC113803581	0.279	-1.84055	3.11225e-06	7.9779e-06	yes	down	114.93	41.14	114.93	41.14
gene550	LOC113805381	uncharacterized LOC113805381	0.209	-2.26088	3.20374e-06	8.18812e-06	yes	down	1.36	0.31	1.36	0.31
gene28751	LOC113800662	glutathione S-transferase 1-like	0.167	-2.58576	3.23534e-06	8.26246e-06	yes	down	2.1	0.39	2.1	0.39
gene4871	LOC113804910	uncharacterized LOC113804910	4.831	2.27245	3.30595e-06	8.42442e-06	yes	up	0.13	0.66	0.13	0.66
gene22561	LOC113824532	F-box only protein 21-like	0.221	-2.17803	3.33398e-06	8.49132e-06	yes	down	1.02	0.24	1.02	0.24
gene4364	LOC113804358	uncharacterized LOC113804358	4.109	2.03886	3.36198e-06	8.55659e-06	yes	up	0.08	0.36	0.08	0.36
gene5683	LOC113805822	chondroitin sulfate N-acetylgalactosaminyltransferase 1-like	3.581	1.84019	3.52734e-06	8.958e-06	yes	up	0.11	0.41	0.11	0.41
gene7577	LOC113807913	RNA cytidine acetyltransferase-like	2.87	1.52082	3.53352e-06	8.97091e-06	yes	up	0.17	0.52	0.17	0.52
gene16891	LOC113818268	eukaryotic translation initiation factor 3 subunit J-like	0.386	-1.37471	3.56427e-06	9.04059e-06	yes	down	23.79	11.59	23.79	11.59
gene5462	LOC113805573	uncharacterized LOC113805573	0.316	-1.66353	3.57383e-06	9.06205e-06	yes	down	11.11	4.24	11.11	4.24
gene28268	LOC113800135	extensin-like	4.109	2.03862	3.63051e-06	9.19156e-06	yes	up	0.82	6.39	0.82	6.39
gene22263	LOC113824211	uncharacterized LOC113824211	0.251	-1.99274	4.28585e-06	1.07283e-05	yes	down	4.2	1.19	4.2	1.19
gene6633	LOC113806884	cuticle protein 7-like	0.391	-1.35298	4.48434e-06	1.12012e-05	yes	down	5.78	2.56	5.78	2.56
gene3221	LOC113803078	protein tramtrack, alpha isoform-like	0.293	-1.76903	4.60045e-06	1.14668e-05	yes	down	1.09	0.34	1.09	0.34
gene30420	LOC113802581	uncharacterized LOC113802581	8.815	3.14	4.79095e-06	1.19055e-05	yes	up	0.12	1.12	0.12	1.12
gene12173	LOC113813007	uncharacterized LOC113813007	0.35	-1.51438	5.04299e-06	1.24789e-05	yes	down	13.74	5.61	13.74	5.61
gene24461	LOC113826633	uncharacterized LOC113826633	2.071	1.05052	5.07664e-06	1.25471e-05	yes	up	0.39	0.85	0.39	0.85
gene3198	LOC113803036	E3 ubiquitin-protein ligase RNF12-B-like	0.38	-1.39635	5.11391e-06	1.26278e-05	yes	down	2.41	0.99	2.41	0.99
gene11260	LOC113811999	serine proteinase stubble-like	2.77	1.46966	5.19696e-06	1.28136e-05	yes	up	3.2	6.16	3.2	6.16
gene18096	LOC113819620	uncharacterized LOC113819620	0.463	-1.11109	5.19867e-06	1.28139e-05	yes	down	3.8	1.92	3.8	1.92
gene26256	LOC113828633	DNA-3-methyladenine glycosylase-like	0.257	-1.96005	5.34266e-06	1.31412e-05	yes	down	1.32	0.37	1.32	0.37
gene9562		-	0.317	-1.65779	5.61254e-06	1.37515e-05	yes	down	0.9	0.3	0.9	0.3
gene10517	LOC113811171	trypsin-1-like	0.249	-2.00839	5.65245e-06	1.3841e-05	yes	down	1.01	0.29	1.01	0.29
gene13632	LOC113814634	uncharacterized LOC113814634	0.481	-1.05491	5.66651e-06	1.38713e-05	yes	down	9.32	5.03	9.32	5.03
gene16619	LOC113817971	pro-resilin-like	6.836	2.77318	5.67232e-06	1.38814e-05	yes	up	0.46	3.61	0.46	3.61
gene6669	LOC113806868	adhesive plaque matrix protein-like	11.697	3.54808	5.92657e-06	1.44648e-05	yes	up	0.07	0.86	0.07	0.86
gene8032	LOC113808450	hornerin-like	11.697	3.54808	5.92657e-06	1.44648e-05	yes	up	0.02	0.29	0.02	0.29
gene13831	LOC113814830	L-sorbose 1-dehydrogenase-like	2.866	1.51929	6.02676e-06	1.46918e-05	yes	up	0.18	0.56	0.18	0.56
gene10861	LOC113811553	low-density lipoprotein receptor-like	0.405	-1.30427	6.3813e-06	1.5478e-05	yes	down	3.08	1.21	3.08	1.21
gene1779		-	3.448	1.78581	6.5276e-06	1.58188e-05	yes	up	0.15	0.54	0.15	0.54
gene5992	LOC113806173	trihydrophobin-like	3.568	1.83495	6.62165e-06	1.60325e-05	yes	up	0.29	1.12	0.29	1.12
gene9748	LOC113810277	glycine-rich cell wall structural protein 1.8-like	0.307	-1.7034	6.62462e-06	1.60349e-05	yes	down	2	0.68	2	0.68
gene27700	LOC113830231	cuticle protein AM1239-like	0.464	-1.10639	6.9556e-06	1.67669e-05	yes	down	16.42	12.63	16.42	12.63
gene11263	LOC113812001	uncharacterized LOC113812001	5.175	2.37151	7.06907e-06	1.70254e-05	yes	up	0.6	3.22	0.6	3.22
gene23409	LOC113825459	probable G-protein coupled receptor Mth-like 1	2.102	1.07201	7.11039e-06	1.71099e-05	yes	up	1.53	4.73	1.53	4.73
gene16173	LOC113817474	glucoside xylosyltransferase 2-like	2.196	1.13495	7.71717e-06	1.84617e-05	yes	up	0.17	0.39	0.17	0.39
gene30013	LOC113802070	uncharacterized LOC113802070	0.357	-1.48545	7.91401e-06	1.88831e-05	yes	down	2.72	1.05	2.72	1.05
gene15969	LOC113817239	uncharacterized LOC113817239	8.513	3.08975	8.13777e-06	1.93944e-05	yes	up	0.01	0.11	0.01	0.11
gene11181	LOC113811901	uncharacterized LOC113811901	0.327	-1.61291	8.41111e-06	2.00052e-05	yes	down	1.75	0.62	1.75	0.62
gene29314	LOC113801281	uncharacterized LOC113801281, transcript variant X3	0.051	-4.29741	8.41559e-06	2.00101e-05	yes	down	3.19	0.2	3.19	0.2
gene4426	LOC113804414	uncharacterized LOC113804414	5.425	2.43956	8.54821e-06	2.03019e-05	yes	up	0.23	1.34	0.23	1.34
gene5948	LOC113806117	Down syndrome cell adhesion molecule homolog	8.476	3.08341	8.68768e-06	2.05974e-05	yes	up	0.05	0.48	0.05	0.48
gene1861	LOC113819916	carbohydrate sulfotransferase 14-like	7.413	2.88998	8.7329e-06	2.06866e-05	yes	up	0.14	1.11	0.14	1.11
gene23683	LOC113825774	mast cell carboxypeptidase A-like	4.94	2.30463	9.13328e-06	2.15171e-05	yes	up	0.08	0.43	0.08	0.43
gene23721	LOC113825821	glycine-rich protein 23-like, transcript variant X1	2.084	1.05918	9.18751e-06	2.16386e-05	yes	up	1.65	3.75	1.65	3.75
gene10354	LOC113810977	sialin-like	0.482	-1.05303	9.44359e-06	2.22099e-05	yes	down	1.63	0.84	1.63	0.84
gene7086	LOC113807379	uncharacterized LOC113807379	4.852	2.27867	9.60263e-06	2.25581e-05	yes	up	0.18	1.25	0.18	1.25
gene24562	LOC113826758	PE-PGRS family protein PE_PGRS17-like	4.733	2.24264	9.95068e-06	2.32824e-05	yes	up	0.13	0.68	0.13	0.68
gene26132	LOC113828506	cuticle protein 18.6-like	0.393	-1.34649	1.0427e-05	2.43275e-05	yes	down	22.76	10.34	22.76	10.34
gene5820	LOC113805983	uncharacterized LOC113805983	4.795	2.26156	1.04797e-05	2.44434e-05	yes	up	0.09	0.47	0.09	0.47
gene21792	LOC113823693	uncharacterized LOC113823693	0.161	-2.63481	1.1274e-05	2.61403e-05	yes	down	0.95	0.17	0.95	0.17
gene17543	LOC113819005	uncharacterized LOC113819005	36.21	5.17833	1.16602e-05	2.70129e-05	yes	up	0	2.5	0	2.5
gene12708		-	8.559	3.09742	1.18436e-05	2.74145e-05	yes	up	0.02	0.16	0.02	0.16
gene26275	LOC113828656	secreted frizzled-related protein 3-like	0.122	-3.03437	1.20457e-05	2.78196e-05	yes	down	0.37	0.05	0.37	0.05
gene21054	LOC113822889	uncharacterized LOC113822889	3.845	1.94288	1.2103e-05	2.79439e-05	yes	up	0.17	0.71	0.17	0.71
gene473	LOC113804480	snRNA-activating protein complex subunit 4-like	4.373	2.1287	1.21388e-05	2.80031e-05	yes	up	0.18	0.83	0.18	0.83
gene25461		-	0.254	-1.97513	1.2179e-05	2.80799e-05	yes	down	0.34	0.09	0.34	0.09
gene10631	LOC113811281	uncharacterized LOC113811281	0.333	-1.58691	1.28318e-05	2.95022e-05	yes	down	2.38	0.86	2.38	0.86
gene17620	LOC113819081	GRAM domain-containing protein 4-like, transcript variant X1	2.143	1.09964	1.29859e-05	2.98314e-05	yes	up	0.29	0.61	0.29	0.61
gene12717	LOC113813613	larval cuticle protein A3A-like	6.512	2.70301	1.30189e-05	2.98988e-05	yes	up	0.29	2.07	0.29	2.07
gene4744	LOC113804771	zinc finger protein 697-like	0.443	-1.17444	1.39371e-05	3.19005e-05	yes	down	1.21	0.57	1.21	0.57
gene10678	LOC113811341	acanthoscurrin-1-like	0.254	-1.97656	1.45413e-05	3.31632e-05	yes	down	9.42	2.96	9.42	2.96
gene27705	LOC113830233	uncharacterized LOC113830233	0.208	-2.26637	1.5094e-05	3.42807e-05	yes	down	10.69	3.58	10.69	3.58
gene7253	LOC113807556	cuticle protein 21-like	0.319	-1.6479	1.58229e-05	3.57975e-05	yes	down	4.43	1.81	4.43	1.81
gene22631	LOC113824608	LIM and SH3 domain protein 1-like	2.212	1.14554	1.61467e-05	3.64525e-05	yes	up	0.52	1.27	0.52	1.27
gene11971	LOC113812782	glycine, alanine and asparagine-rich protein-like	0.388	-1.36701	1.69353e-05	3.80729e-05	yes	down	2.08	0.87	2.08	0.87
gene7738	LOC113808095	ladderlectin-like	2.333	1.22246	1.70963e-05	3.84243e-05	yes	up	0.56	1.4	0.56	1.4
gene27677	LOC113830199	cuticle protein AMP1A-like	3.27	1.70908	1.71558e-05	3.8528e-05	yes	up	0.94	4.85	0.94	4.85
gene28012	LOC113830580	uncharacterized LOC113830580	2.183	1.1264	1.87852e-05	4.19444e-05	yes	up	0.73	1.71	0.73	1.71
gene5251	LOC113805337	serine protease 30-like	3.443	1.78351	1.91073e-05	4.25942e-05	yes	up	0.18	0.65	0.18	0.65
gene23866	LOC113825972	spermine oxidase-like	2.709	1.43796	1.9133e-05	4.264e-05	yes	up	0.21	0.61	0.21	0.61
gene23588	LOC113825658	cuticle protein 18.6-like	9.212	3.20354	1.93473e-05	4.3094e-05	yes	up	0.19	1.96	0.19	1.96
gene11204	LOC113811934	uncharacterized LOC113811934	34.44	5.10603	1.96504e-05	4.37217e-05	yes	up	0	0.96	0	0.96
gene7252	LOC113807555	pro-resilin-like	2.375	1.24782	1.97242e-05	4.38622e-05	yes	up	1.65	4.28	1.65	4.28
gene26470		-	0.03	-5.07982	2.01032e-05	4.46445e-05	yes	down	0.6	0	0.6	0
gene24321	LOC113826476	calcium-activated chloride channel regulator 1-like	34.339	5.10176	2.02509e-05	4.49481e-05	yes	up	0	0.15	0	0.15
gene30431	LOC113802582	endocuticle structural glycoprotein ABD-4-like	0.3	-1.73483	2.07504e-05	4.59451e-05	yes	down	3.76	1.16	3.76	1.16
gene744	LOC113807455	breast cancer type 2 susceptibility protein-like	2.155	1.10794	2.17491e-05	4.80915e-05	yes	up	1.25	2.91	1.25	2.91
gene20744	LOC113822569	pro-resilin-like	0.03	-5.06633	2.21043e-05	4.88112e-05	yes	down	3.03	0	3.03	0
gene30236	LOC113802314	uncharacterized LOC113802314	0.358	-1.48382	2.2159e-05	4.89188e-05	yes	down	5.06	2.04	5.06	2.04
gene14664	LOC113815777	uncharacterized LOC113815777	0.03	-5.06294	2.26354e-05	4.99033e-05	yes	down	1.05	0	1.05	0
gene15487	LOC113816709	uncharacterized LOC113816709	3.699	1.88702	2.27521e-05	5.01337e-05	yes	up	0.17	0.67	0.17	0.67
gene12566	LOC113813461	pupal cuticle protein 36-like	3.114	1.63888	2.30615e-05	5.07475e-05	yes	up	0.39	1.31	0.39	1.31
gene1769		-	3.188	1.67267	2.33213e-05	5.12093e-05	yes	up	0.21	0.73	0.21	0.73
gene19200	LOC113820833	eye-specific diacylglycerol kinase-like	0.216	-2.21252	2.36051e-05	5.18185e-05	yes	down	0.63	0.14	0.63	0.14
gene16730	LOC113818086	ctenidin-1-like	0.351	-1.50861	2.52301e-05	5.51792e-05	yes	down	5.12	2.67	5.12	2.67
gene1502		-	0.418	-1.25939	2.52957e-05	5.52932e-05	yes	down	1.61	0.72	1.61	0.72
gene30448		-	2.142	1.09893	2.53613e-05	5.54014e-05	yes	up	2.95	7.01	2.95	7.01
gene28573	LOC113800468	protogenin B-like	3.067	1.61686	2.55678e-05	5.58284e-05	yes	up	0.08	0.25	0.08	0.25
gene11488	LOC113812242	flocculation protein FLO11-like	0.447	-1.16311	2.64444e-05	5.76504e-05	yes	down	0.47	0.22	0.47	0.22
gene23425	LOC113825481	cuticle protein AM1199-like	0.318	-1.65355	2.68976e-05	5.86074e-05	yes	down	14.82	6	14.82	6
gene25184	LOC113827433	cold and drought-regulated protein CORA-like	2.191	1.13144	2.72258e-05	5.92597e-05	yes	up	0.93	2.2	0.93	2.2
gene11237	LOC113811966	uncharacterized LOC113811966	2.267	1.18064	2.87821e-05	6.24649e-05	yes	up	2.46	6.18	2.46	6.18
gene16991	LOC113818373	uncharacterized LOC113818373	2.129	1.09033	2.89282e-05	6.2716e-05	yes	up	1.09	2.5	1.09	2.5
gene22983	LOC113824995	beta-1,4-glucuronyltransferase 1-like	2.312	1.20895	2.92214e-05	6.33011e-05	yes	up	0.29	0.77	0.29	0.77
gene11067	LOC113811776	baculoviral IAP repeat-containing protein 8-like	0.368	-1.44114	3.00756e-05	6.50828e-05	yes	down	0.92	0.37	0.92	0.37
gene1437	LOC113815426	espin-like	0.031	-5.01374	3.17732e-05	6.84856e-05	yes	down	0.37	0	0.37	0
gene13378	LOC113814346	ankyrin repeat domain-containing protein 11-like, transcript variant X1	2.014	1.01002	3.28986e-05	7.07626e-05	yes	up	4.04	9.36	4.04	9.36
gene5268	LOC113805357	protein spire-like	0.493	-1.01987	3.31978e-05	7.13501e-05	yes	down	0.63	0.33	0.63	0.33
gene19079	LOC113820685	deleted in autism protein 1 homolog	0.415	-1.26793	3.33834e-05	7.16551e-05	yes	down	1.8	0.81	1.8	0.81
gene17746	LOC113819228	uncharacterized LOC113819228	0.473	-1.07925	3.38505e-05	7.25818e-05	yes	down	41.14	56.05	41.14	56.05
gene54	LOC113806706	cell wall protein DAN4-like	6.383	2.6743	3.41161e-05	7.30941e-05	yes	up	2.75	26.96	2.75	26.96
gene13313	LOC113814268	golgin subfamily A member 6-like protein 22	0.291	-1.78283	3.46778e-05	7.4162e-05	yes	down	0.3	0.09	0.3	0.09
gene15169	LOC113816361	ctenidin-3-like	6.357	2.66838	3.53631e-05	7.54899e-05	yes	up	0.07	0.49	0.07	0.49
gene895	LOC113809055	liver carboxylesterase 2-like	0.285	-1.80877	3.61744e-05	7.70615e-05	yes	down	1.35	0.42	1.35	0.42
gene6167	LOC113806370	uncharacterized LOC113806370	0.468	-1.09649	3.66232e-05	7.78156e-05	yes	down	3.44	1.75	3.44	1.75
gene23465	LOC113825520	cuticle protein 7-like	10.171	3.34645	3.70832e-05	7.87115e-05	yes	up	0.13	1.44	0.13	1.44
gene27930	LOC113830485	uncharacterized LOC113830485	0.203	-2.29741	3.71493e-05	7.8811e-05	yes	down	3.62	1.44	3.62	1.44
gene24580	LOC113826763	glycine-rich cell wall structural protein 1.0-like	4.867	2.28298	3.88614e-05	8.22305e-05	yes	up	0.29	4.52	0.29	4.52
gene21115	LOC113822966	neurotrophin 1-like	2.834	1.50308	3.92611e-05	8.3055e-05	yes	up	0.54	1.65	0.54	1.65
gene4005	LOC113803933	ctenidin-1-like	0.239	-2.06294	4.02098e-05	8.49305e-05	yes	down	1.98	0.52	1.98	0.52
gene29233	LOC113801196	oxidative stress-responsive serine-rich protein 1-like	2.238	1.16202	4.06627e-05	8.57988e-05	yes	up	0.63	1.51	0.63	1.51
gene28163	LOC113800011	ATP-dependent RNA helicase A-like	0.431	-1.21318	4.16581e-05	8.76737e-05	yes	down	1.88	0.87	1.88	0.87
gene9059	LOC113809545	NPC intracellular cholesterol transporter 2-like	0.394	-1.34471	4.24841e-05	8.93435e-05	yes	down	5.82	2.59	5.82	2.59
gene12362	LOC113813230	tetratricopeptide repeat protein 39C-like, transcript variant X1	4.916	2.29754	4.31454e-05	9.05948e-05	yes	up	0.04	0.2	0.04	0.2
gene14240		-	2.373	1.24642	4.46834e-05	9.35849e-05	yes	up	1.61	4.16	1.61	4.16
gene3838	LOC113803756	uncharacterized LOC113803756	0.498	-1.00523	4.49644e-05	9.41014e-05	yes	down	3.17	1.62	3.17	1.62
gene10762	LOC113811446	uncharacterized LOC113811446	0.407	-1.29741	4.55731e-05	9.53267e-05	yes	down	0.4	0.17	0.4	0.17
gene6058	LOC113806248	uncharacterized LOC113806248	2.121	1.08505	4.64445e-05	9.7001e-05	yes	up	0.97	2.2	0.97	2.2
gene5968	LOC113806140	roundabout homolog 1-like	0.481	-1.05702	4.7326e-05	9.87415e-05	yes	down	0.59	0.3	0.59	0.3
gene14831	LOC113815970	potassium voltage-gated channel subfamily KQT member 1-like, transcript variant X4	2.494	1.31848	4.73494e-05	9.87652e-05	yes	up	0.13	0.36	0.13	0.36
gene15214	LOC113816403	uncharacterized LOC113816403, transcript variant X4	0.296	-1.75719	4.85091e-05	0.000100987	yes	down	2.46	0.7	2.46	0.7
gene19413	LOC113821073	uncharacterized LOC113821073	2.988	1.57911	5.05474e-05	0.000104956	yes	up	0.49	2.92	0.49	2.92
gene22536	LOC113824508	basic proline-rich protein-like	0.37	-1.43491	5.11432e-05	0.000106113	yes	down	0.87	0.34	0.87	0.34
gene11400	LOC113812152	uncharacterized LOC113812152, transcript variant X1	0.402	-1.31546	5.15559e-05	0.000106915	yes	down	0.39	0.22	0.39	0.22
gene22897	LOC113824900	UDP-glucuronosyltransferase 2B16-like	0.148	-2.7603	5.16796e-05	0.000107144	yes	down	1.25	0.1	1.25	0.1
gene23378	LOC113825433	serine-rich adhesin for platelets-like	2.374	1.24742	5.39093e-05	0.000111401	yes	up	0.2	0.49	0.2	0.49
gene7012	LOC113807296	uncharacterized LOC113807296, transcript variant X1	3.061	1.61397	5.45327e-05	0.000112604	yes	up	0.14	0.66	0.14	0.66
gene28270	LOC113800136	cuticle protein 21-like	6.012	2.58794	5.4837e-05	0.000113176	yes	up	0.23	1.54	0.23	1.54
gene1688	LOC113818104	holotricin-3-like	0.492	-1.02278	5.52906e-05	0.000114026	yes	down	5.92	3.22	5.92	3.22
gene2350	LOC113826167	serine/arginine repetitive matrix protein 2-like	3.493	1.80459	5.5427e-05	0.000114221	yes	up	0.13	0.47	0.13	0.47
gene20610	LOC113822399	uncharacterized LOC113822399	0.033	-4.92874	5.57661e-05	0.000114776	yes	down	0.24	0	0.24	0
gene21955	LOC113823873	sphingomyelin phosphodiesterase-like	2.055	1.0392	5.61091e-05	0.000115453	yes	up	1.47	3.26	1.47	3.26
gene13514	LOC113814497	uncharacterized LOC113814497	0.416	-1.26499	5.61612e-05	0.000115531	yes	down	4.39	1.39	4.39	1.39
gene14006	LOC113815054	transient receptor potential cation channel subfamily M member 3-like	3.817	1.93234	5.66299e-05	0.000116408	yes	up	0.1	0.42	0.1	0.42
gene27632	LOC113830158	carbonic anhydrase-related protein 10-like	0.393	-1.34916	5.7293e-05	0.000117682	yes	down	0.56	0.23	0.56	0.23
gene24011		-	30.799	4.94481	5.8161e-05	0.000119346	yes	up	0	0.31	0	0.31
gene12649	LOC113813545	fatty aldehyde dehydrogenase-like	2.25	1.16995	5.88424e-05	0.000120623	yes	up	0.74	1.9	0.74	1.9
gene17926	LOC113819435	uncharacterized LOC113819435	0.033	-4.91846	5.95771e-05	0.000122038	yes	down	1.15	0	1.15	0
gene22647	LOC113824631	keratin, type I cytoskeletal 9-like	5.342	2.41739	6.05135e-05	0.000123863	yes	up	0.14	0.83	0.14	0.83
gene14606	LOC113815718	uncharacterized LOC113815718	0.448	-1.1599	6.07428e-05	0.000124271	yes	down	1.45	0.7	1.45	0.7
gene5136	LOC113805209	ras-GEF domain-containing family member 1B-like	0.456	-1.1316	6.09396e-05	0.00012458	yes	down	11.56	6.2	11.56	6.2
gene12286	LOC113813138	uncharacterized LOC113813138	2.034	1.02452	6.17739e-05	0.000126097	yes	up	0.35	0.75	0.35	0.75
gene14375	LOC113815371	cuticle protein 8-like	0.435	-1.20155	6.30154e-05	0.000128472	yes	down	3.34	1.59	3.34	1.59
gene14274	LOC113815347	putative glutathione-specific gamma-glutamylcyclotransferase 2	0.23	-2.12232	6.5382e-05	0.000132835	yes	down	1.17	0.27	1.17	0.27
gene936	LOC113809803	cuticle protein 7-like	2.591	1.37347	6.63388e-05	0.000134612	yes	up	0.72	4.89	0.72	4.89
gene27002	LOC113829461	uncharacterized LOC113829461	2.728	1.44796	6.72205e-05	0.000136199	yes	up	31.71	112.18	31.71	112.18
gene12593	LOC113813483	TLR4 interactor with leucine rich repeats-like	0.485	-1.04259	6.76415e-05	0.000137018	yes	down	0.66	0.34	0.66	0.34
gene8153	LOC113808558	armadillo repeat-containing protein 5-like	9.663	3.27245	6.82434e-05	0.000138101	yes	up	0.11	1.13	0.11	1.13
gene10832	LOC113811516	dynein assembly factor with WDR repeat domains 1-like	0.139	-2.84995	6.84961e-05	0.000138544	yes	down	0.31	0.05	0.31	0.05
gene12160	LOC113812995	uncharacterized LOC113812995	3.843	1.94206	6.85757e-05	0.000138671	yes	up	0.06	0.26	0.06	0.26
gene15903	LOC113817157	cuticle protein CP1876-like	3.352	1.74504	6.97736e-05	0.00014092	yes	up	0.51	1.87	0.51	1.87
gene10465	LOC113811124	pro-resilin-like	4.579	2.19494	6.98715e-05	0.000141083	yes	up	0.4	2.03	0.4	2.03
gene8142	LOC113808545	uncharacterized LOC113808545	0.285	-1.81089	7.02035e-05	0.000141684	yes	down	2.14	0.67	2.14	0.67
gene17043	LOC113818432	uncharacterized LOC113818432	0.324	-1.62756	7.06169e-05	0.000142413	yes	down	27.48	11.75	27.48	11.75
gene22320	LOC113824275	cuticle protein AMP4-like	0.255	-1.96867	7.14437e-05	0.000144009	yes	down	5.96	3.75	5.96	3.75
gene1860	LOC113819905	carbohydrate sulfotransferase 11-like	2.837	1.50459	7.19193e-05	0.000144897	yes	up	0.27	0.82	0.27	0.82
gene6233	LOC113806441	cardioacceleratory peptide receptor-like	4.069	2.02452	7.21206e-05	0.000145267	yes	up	0.16	0.71	0.16	0.71
gene6059	LOC113806243	neurocan core protein-like, transcript variant X1	0.478	-1.06491	7.21606e-05	0.000145312	yes	down	4.77	2.51	4.77	2.51
gene16629	LOC113817957	pro-resilin-like, transcript variant X1	5.048	2.3357	7.27777e-05	0.000146483	yes	up	0.42	2.39	0.42	2.39
gene14146	LOC113815202	uncharacterized LOC113815202	4.747	2.24691	7.34272e-05	0.000147573	yes	up	0.06	0.28	0.06	0.28
gene12471	LOC113813345	repetitive proline-rich cell wall protein 1-like	5.618	2.49007	7.3503e-05	0.000147689	yes	up	0.34	2.12	0.34	2.12
gene22424	LOC113824389	pro-resilin-like	4.053	2.01912	7.42317e-05	0.00014908	yes	up	0.8	3.69	0.8	3.69
gene516	LOC113804858	uncharacterized LOC113804858	0.377	-1.40844	7.57633e-05	0.000151859	yes	down	12.2	5.66	12.2	5.66
gene5894	LOC113806051	ELAV-like protein 4	0.33	-1.59731	7.63916e-05	0.000153006	yes	down	2.93	1.07	2.93	1.07
gene10072	LOC113810657	trypsin-1-like	29.802	4.89735	7.84956e-05	0.000156876	yes	up	0	0.47	0	0.47
gene12752	LOC113813652	synaptic functional regulator FMR1-like	0.423	-1.24296	8.0414e-05	0.000160436	yes	down	6.23	2.98	6.23	2.98
gene8765	LOC113809221	glycine-rich protein 5-like	0.454	-1.14054	8.50345e-05	0.000168875	yes	down	11.62	3.47	11.62	3.47
gene10006	LOC113810600	transmembrane protein 231-like	0.453	-1.14335	8.64477e-05	0.000171467	yes	down	1.18	0.57	1.18	0.57
gene14823	LOC113815961	uncharacterized LOC113815961, transcript variant X1	0.45	-1.15113	8.82549e-05	0.000174763	yes	down	2.07	1	2.07	1
gene10389	LOC113810999	cuticle protein AM1159-like, transcript variant X1	2.922	1.54717	8.82962e-05	0.000174803	yes	up	1.47	5	1.47	5
gene24359	LOC113826517	ER membrane protein complex subunit 6-like	0.437	-1.1933	9.08605e-05	0.000179576	yes	down	14.68	19.47	14.68	19.47
gene15010	LOC113816170	E3 ubiquitin-protein ligase TRIM32-like	0.035	-4.84338	9.53661e-05	0.000187667	yes	down	0.16	0	0.16	0
gene10687	LOC113811352	uncharacterized LOC113811352	0.339	-1.56044	9.68107e-05	0.000190191	yes	down	1.33	0.5	1.33	0.5
gene28706	LOC113800614	D-beta-hydroxybutyrate dehydrogenase, mitochondrial-like	0.339	-1.56044	9.68107e-05	0.000190191	yes	down	2.62	0.98	2.62	0.98
gene29959	LOC113802002	myosin heavy chain, muscle-like	0.035	-4.83942	9.77029e-05	0.000191852	yes	down	0.41	0	0.41	0
gene30433	LOC113802583	uncharacterized LOC113802583	0.18	-2.47249	9.96246e-05	0.000195392	yes	down	2.13	0.43	2.13	0.43
gene3804	LOC113803719	uncharacterized LOC113803719	0.461	-1.11683	0.00010027	0.00019655	yes	down	2.84	1.42	2.84	1.42
gene21238	LOC113823080	uncharacterized LOC113823080	2.272	1.18372	0.000102422	0.000200496	yes	up	0.69	1.68	0.69	1.68
gene20953		-	3.56	1.83188	0.000102932	0.000201302	yes	up	0.08	0.3	0.08	0.3
gene22264	LOC113824219	uncharacterized LOC113824219	0.035	-4.82947	0.000103802	0.000202858	yes	down	5.09	0	5.09	0
gene22986	LOC113825002	uncharacterized LOC113825002	0.218	-2.19787	0.000105164	0.000205225	yes	down	3.53	0.89	3.53	0.89
gene6703	LOC113806951	uncharacterized LOC113806951	0.218	-2.19787	0.000105164	0.000205225	yes	down	6.61	1.63	6.61	1.63
gene27291	LOC113829768	uncharacterized LOC113829768	0.361	-1.47068	0.000105238	0.000205322	yes	down	4.2	1.7	4.2	1.7
gene2109	LOC113822802	cytochrome P450 9e2-like	0.254	-1.97548	0.000107491	0.000209269	yes	down	0.42	0.11	0.42	0.11
gene26719	LOC113829141	neuropeptide-like protein 28	2.054	1.03845	0.000108034	0.000210077	yes	up	19.21	30.67	19.21	30.67
gene24169	LOC113826304	uncharacterized LOC113826304	2.034	1.02452	0.000108793	0.000211452	yes	up	0.35	0.75	0.35	0.75
gene8814	LOC113809282	uncharacterized LOC113809282	5.849	2.54808	0.000109762	0.000213084	yes	up	0.06	0.4	0.06	0.4
gene3368	LOC113803234	rho GTPase-activating protein 28-like	0.139	-2.84532	0.000111346	0.000215852	yes	down	0.2	0.03	0.2	0.03
gene24035	LOC113826161	centrosomal protein of 135 kDa-like	3.73	1.89899	0.000111573	0.000216242	yes	up	0.06	0.24	0.06	0.24
gene6071	LOC113806256	uncharacterized LOC113806256	0.162	-2.62509	0.000111623	0.000216288	yes	down	1.95	0.42	1.95	0.42
gene13892	LOC113814919	hemicentin-1-like	0.384	-1.38147	0.00011175	0.000216483	yes	down	1.73	0.72	1.73	0.72
gene15841	LOC113817108	insulin-like growth factor 1 receptor	2.151	1.10469	0.000112167	0.000217239	yes	up	1.24	2.89	1.24	2.89
gene20618	LOC113822412	uncharacterized LOC113822412	0.47	-1.08955	0.000113912	0.000219945	yes	down	2.86	1.46	2.86	1.46
gene9	LOC113824638	glycine-rich cell wall structural protein-like	2.029	1.02074	0.000116108	0.00022371	yes	up	0.63	1.36	0.63	1.36
gene18225	LOC113819767	uncharacterized LOC113819767	28.399	4.82775	0.000119986	0.000230695	yes	up	0	0.41	0	0.41
gene12763	LOC113813666	uncharacterized LOC113813666	5.086	2.34645	0.000120289	0.000231115	yes	up	0.1	0.52	0.1	0.52
gene28759	LOC113800684	uncharacterized LOC113800684	0.376	-1.41242	0.000126634	0.000242172	yes	down	6.44	2.8	6.44	2.8
gene23304	LOC113825363	uncharacterized LOC113825363	0.283	-1.82067	0.000126897	0.000242563	yes	down	2.81	0.75	2.81	0.75
gene23763	LOC113825860	uncharacterized LOC113825860	0.427	-1.22924	0.000134735	0.000256588	yes	down	3.75	1.76	3.75	1.76
gene15525	LOC113816749	ras-related protein Rab-7a-like	0.036	-4.78283	0.000137235	0.000260866	yes	down	0.51	0	0.51	0
gene4579	LOC113804589	RNA polymerase II degradation factor 1-like	0.036	-4.78283	0.000137235	0.000260866	yes	down	0.33	0	0.33	0
gene27254	LOC113829756	crustacyanin-A2 subunit-like	2.424	1.27741	0.000137948	0.0002621	yes	up	1.64	4.16	1.64	4.16
gene4194	LOC113804149	uncharacterized LOC113804149	2.594	1.37502	0.000139698	0.000264995	yes	up	0.25	0.69	0.25	0.69
gene10461	LOC113811120	pro-resilin-like, transcript variant X1	2.874	1.52328	0.00014109	0.000267513	yes	up	2.99	8.89	2.99	8.89
gene22201	LOC113824141	uncharacterized LOC113824141	5.985	2.58142	0.000144235	0.000272719	yes	up	0.05	0.31	0.05	0.31
gene17698	LOC113819160	uncharacterized LOC113819160, transcript variant X1	0.347	-1.52802	0.000147012	0.000277331	yes	down	1.37	0.51	1.37	0.51
gene23650	LOC113825732	cuticle protein 7-like, transcript variant X2	2.828	1.49979	0.000147905	0.000278759	yes	up	1.22	3.86	1.22	3.86
gene30302	LOC113802377	histone acetyltransferase KAT6B-like, transcript variant X2	2.416	1.27245	0.000148851	0.00028035	yes	up	0.19	0.49	0.19	0.49
gene15220	LOC113816406	uncharacterized LOC113816406	0.415	-1.26987	0.000149448	0.000281345	yes	down	4.35	2.06	4.35	2.06
gene20451	LOC113822227	probable chitinase 10	0.037	-4.76416	0.000153124	0.000287276	yes	down	0.91	0	0.91	0
gene4316	LOC113804284	uncharacterized LOC113804284	0.293	-1.77303	0.000160089	0.000299385	yes	down	0.88	0.28	0.88	0.28
gene14044	LOC113815076	alpha-(1,6)-fucosyltransferase-like	0.149	-2.74948	0.000160142	0.000299417	yes	down	0.6	0.1	0.6	0.1
gene21821	LOC113823734	uncharacterized LOC113823734	0.334	-1.58117	0.000160959	0.000300533	yes	down	3.72	1.4	3.72	1.4
gene7407	LOC113807745	uncharacterized LOC113807745	0.151	-2.72671	0.000161917	0.000302116	yes	down	3.11	0.49	3.11	0.49
gene1537	LOC113816237	ATP-dependent RNA helicase A-like	0.349	-1.51914	0.000164429	0.000306386	yes	down	1.3	0.49	1.3	0.49
gene26863	LOC113829289	endoribonuclease dcr-1-like, transcript variant X1	0.478	-1.06509	0.00016921	0.000314294	yes	down	2.08	1.07	2.08	1.07
gene20721		-	3.504	1.80889	0.000172621	0.000320123	yes	up	0.88	3.48	0.88	3.48
gene13359	LOC113814325	histone H2B	0.171	-2.55195	0.000173393	0.000321482	yes	down	1.82	0.35	1.82	0.35
gene4295	LOC113804267	uncharacterized LOC113804267	0.276	-1.85987	0.000173434	0.000321485	yes	down	0.81	0.24	0.81	0.24
gene22615	LOC113824589	extensin-like	2.245	1.16654	0.000174826	0.000323847	yes	up	6.79	19.62	6.79	19.62
gene10872	LOC113811562	paired box protein Pax-6-like	0.226	-2.1454	0.000175772	0.000325305	yes	down	0.93	0.15	0.93	0.15
gene15092	LOC113816278	GAS2-like protein 1	0.226	-2.1454	0.000175772	0.000325305	yes	down	2.19	0.55	2.19	0.55
gene1529	LOC113816219	ATP-dependent RNA helicase A-like, transcript variant X1	0.246	-2.0261	0.000177915	0.000328826	yes	down	0.75	0.2	0.75	0.2
gene3488	LOC113803371	proclotting enzyme-like	0.246	-2.0261	0.000177915	0.000328826	yes	down	0.53	0.14	0.53	0.14
gene10491	LOC113811098	cuticle protein AM1199-like, transcript variant X2	2.797	1.48395	0.000179282	0.000331055	yes	up	0.71	2.26	0.71	2.26
gene30033	LOC113802105	uncharacterized LOC113802105	2.797	1.48395	0.000179282	0.000331055	yes	up	0.11	0.32	0.11	0.32
gene19005	LOC113820608	Na(+)/H(+) exchange regulatory cofactor NHE-RF1-like	0.068	-3.88237	0.000180479	0.000333116	yes	down	0.42	0.02	0.42	0.02
gene4064	LOC113803997	uncharacterized LOC113803997	0.489	-1.03133	0.000182774	0.000337124	yes	down	12.73	7.39	12.73	7.39
gene6890	LOC113807164	uncharacterized LOC113807164	2.038	1.02693	0.0001889	0.00034772	yes	up	0.63	1.37	0.63	1.37
gene8682	LOC113809142	U3 small nucleolar RNA-associated protein 18 homolog	4.335	2.1159	0.000190623	0.000350499	yes	up	0.14	0.64	0.14	0.64
gene16582		-	2.672	1.41785	0.000194283	0.000356668	yes	up	0.17	0.47	0.17	0.47
gene12512	LOC113813392	apolipophorins-like	26.69	4.73822	0.00020183	0.000368956	yes	up	0	0.15	0	0.15
gene20753	LOC113822563	cuticle protein 7-like	0.038	-4.71533	0.000202754	0.000370315	yes	down	0.91	0	0.91	0
gene8394	LOC113808818	soluble guanylate cyclase gcy-36-like	4.069	2.02452	0.000204957	0.00037359	yes	up	0.74	3.43	0.74	3.43
gene5432	LOC113805542	sialin-like	0.403	-1.31108	0.000205877	0.000375158	yes	down	0.75	0.32	0.75	0.32
gene4367	LOC113804362	uncharacterized LOC113804362	0.094	-3.40755	0.000209219	0.000380937	yes	down	0.32	0.03	0.32	0.03
gene24780	LOC113826982	shematrin-like protein 1, transcript variant X1	2.445	1.28956	0.000213064	0.000387334	yes	up	3.74	9.78	3.74	9.78
gene23348	LOC113825399	homeobox protein SIX3-like	26.446	4.72496	0.000217466	0.000394202	yes	up	0	0.49	0	0.49
gene28266	LOC113800134	extensin-like	26.446	4.72496	0.000217466	0.000394202	yes	up	0	0.99	0	0.99
gene2006	LOC113821477	nucleolar and coiled-body phosphoprotein 1-like	0.355	-1.49485	0.000222161	0.000402004	yes	down	0.41	0.16	0.41	0.16
gene12993	LOC113813908	DNA-directed RNA polymerase II subunit rpb1-like	3.219	1.68681	0.000223758	0.000404358	yes	up	0.85	3.07	0.85	3.07
gene21963	LOC113823896	zinc finger protein 367-like	2.184	1.12715	0.000223894	0.000404514	yes	up	0.78	1.83	0.78	1.83
gene21668	LOC113823553	myosin regulatory light chain 2-like	0.311	-1.68597	0.000227523	0.00041062	yes	down	1.55	0.39	1.55	0.39
gene14772	LOC113815902	cuticle protein CP14.6-like	0.338	-1.5655	0.00023027	0.000415213	yes	down	2.97	1.04	2.97	1.04
gene28159	LOC113800013	uncharacterized LOC113800013	0.413	-1.27557	0.000231592	0.000417504	yes	down	1.53	0.68	1.53	0.68
gene23965	LOC113826082	neither inactivation nor afterpotential protein G-like, transcript variant X1	2.335	1.2234	0.000235166	0.000423203	yes	up	0.21	0.52	0.21	0.52
gene29189	LOC113801142	cuticle protein 8-like	0.4	-1.3231	0.000236214	0.00042481	yes	down	28.56	16.77	28.56	16.77
gene1133	LOC113811973	methyltransferase-like protein 25, transcript variant X3	2.166	1.11472	0.00023822	0.00042823	yes	up	0.3	0.67	0.3	0.67
gene28778	LOC113800697	trihydrophobin-like	2.224	1.15318	0.000238994	0.000429433	yes	up	1.95	4.04	1.95	4.04
gene23544	LOC113825611	actin-like	0.377	-1.40856	0.000244236	0.000438084	yes	down	1.64	0.67	1.64	0.67
gene11393	LOC113812142	uncharacterized LOC113812142	2.557	1.35469	0.00024773	0.000443867	yes	up	0.75	2.08	0.75	2.08
gene17845	LOC113819344	uncharacterized LOC113819344	0.299	-1.74101	0.000248022	0.000444293	yes	down	0.72	0.23	0.72	0.23
gene24980	LOC113827205	carboxypeptidase D-like	0.185	-2.43491	0.00025689	0.000458478	yes	down	1.52	0.31	1.52	0.31
gene26507	LOC113828924	uncharacterized LOC113828924	0.185	-2.43491	0.00025689	0.000458478	yes	down	1.28	0.26	1.28	0.26
gene5503	LOC113805618	sorting nexin-18-like	0.256	-1.96492	0.000264331	0.000470734	yes	down	0.38	0.1	0.38	0.1
gene2275	LOC113825108	uncharacterized LOC113825108	2.696	1.43063	0.000266063	0.000473305	yes	up	0.11	0.32	0.11	0.32
gene2670	LOC113829580	zinc finger protein 1-like, transcript variant X2	0.286	-1.80555	0.000266699	0.000474129	yes	down	0.27	0.08	0.27	0.08
gene766	LOC113807735	uncharacterized LOC113807735	0.286	-1.80555	0.000266699	0.000474129	yes	down	0.5	0.17	0.5	0.17
gene26461		-	2.722	1.44469	0.000273039	0.000484036	yes	up	0.29	0.85	0.29	0.85
gene29267	LOC113801240	broad-complex core protein-like	4.216	2.07586	0.000274654	0.000486271	yes	up	0.23	1.03	0.23	1.03
gene17488	LOC113818930	plectin-like	0.235	-2.09096	0.000292372	0.000515526	yes	down	0.23	0.06	0.23	0.06
gene19175	LOC113820808	KICSTOR complex protein SZT2-like	0.235	-2.09096	0.000292372	0.000515526	yes	down	0.2	0.05	0.2	0.05
gene11202	LOC113811924	vegetative cell wall protein gp1-like	2.268	1.18151	0.00029677	0.000522589	yes	up	1.09	2.08	1.09	2.08
gene16527	LOC113817857	uncharacterized protein DDB_G0286379-like	2.216	1.1479	0.000298062	0.000524545	yes	up	1.12	2.15	1.12	2.15
gene1619	LOC113817696	uncharacterized LOC113817696	2.956	1.56374	0.000303406	0.000533149	yes	up	0.23	0.74	0.23	0.74
gene7447	LOC113807778	organic cation transporter protein-like	0.319	-1.64983	0.000305317	0.000536163	yes	down	0.98	0.34	0.98	0.34
gene8172	LOC113808574	uncharacterized LOC113808574	0.247	-2.01495	0.000309417	0.000542667	yes	down	1.74	0.48	1.74	0.48
gene14176	LOC113815239	multiple epidermal growth factor-like domains protein 8	2.331	1.22092	0.000309733	0.000543105	yes	up	0.05	0.11	0.05	0.11
gene10747	LOC113811405	cuticle protein AM1239-like	2.977	1.57397	0.000314421	0.00055015	yes	up	0.53	1.71	0.53	1.71
gene10412	LOC113811047	uncharacterized LOC113811047	0.281	-1.83322	0.000316073	0.000552568	yes	down	5.53	2.13	5.53	2.13
gene5723		-	2.78	1.47518	0.000317401	0.000554537	yes	up	0.72	2.18	0.72	2.18
gene28267	LOC113800126	DNA-directed RNA polymerase II subunit rpb1-like	3.304	1.72407	0.000334011	0.000581082	yes	up	0.66	2.4	0.66	2.4
gene16196	LOC113817506	microtubule-associated protein futsch-like	2.376	1.24847	0.000337842	0.000587125	yes	up	0.1	0.25	0.1	0.25
gene27003	LOC113829468	cell wall protein IFF6-like	3.922	1.97152	0.000340231	0.000590901	yes	up	1.16	5.42	1.16	5.42
gene7326	LOC113807650	probable ATP-dependent RNA helicase DDX10	0.488	-1.03593	0.000340432	0.000591126	yes	down	0.91	0.47	0.91	0.47
gene25302	LOC113827560	uncharacterized LOC113827560	2.176	1.12143	0.000344035	0.000596574	yes	up	0.79	1.84	0.79	1.84
gene13761	LOC113814776	D-beta-hydroxybutyrate dehydrogenase, mitochondrial-like	2.633	1.39649	0.000344151	0.000596574	yes	up	0.39	1.21	0.39	1.21
gene30372	LOC113802467	uncharacterized LOC113802467	2.996	1.58287	0.000345026	0.000597963	yes	up	0.45	1.46	0.45	1.46
gene10441	LOC113811074	uncharacterized LOC113811074	0.407	-1.29741	0.000348922	0.000603315	yes	down	4.54	2.08	4.54	2.08
gene26970	LOC113829419	adhesive plaque matrix protein-like	3.656	1.87042	0.000350385	0.000605663	yes	up	0.43	1.71	0.43	1.71
gene7789	LOC113808155	G-protein coupled receptor Mth2-like	2.275	1.18611	0.00035145	0.00060679	yes	up	0.56	1.37	0.56	1.37
gene9213	LOC113809715	SET and MYND domain-containing protein 4-like	0.188	-2.41158	0.000364047	0.000627484	yes	down	0.08	0.02	0.08	0.02
gene8691	LOC113809152	uncharacterized LOC113809152, transcript variant X1	0.272	-1.87654	0.000365039	0.000629062	yes	down	2.04	0.64	2.04	0.64
gene11486	LOC113812250	uncharacterized LOC113812250	0.422	-1.24397	0.000366796	0.000631692	yes	down	18.69	10.71	18.69	10.71
gene9882	LOC113810468	pupal cuticle protein 36-like	0.422	-1.24397	0.000366796	0.000631692	yes	down	1.21	0.55	1.21	0.55
gene3969	LOC113803896	translation initiation factor IF-2-like	0.436	-1.19787	0.00037811	0.000649133	yes	down	1.41	0.66	1.41	0.66
gene6747	LOC113807027	pigment-dispersing hormone type 2-like	0.356	-1.49005	0.0003812	0.000654302	yes	down	3.54	1.42	3.54	1.42
gene29161	LOC113801072	neurotrophin 1-like, transcript variant X2	24.554	4.61787	0.000388817	0.000666054	yes	up	0	0.44	0	0.44
gene17923	LOC113819431	uncharacterized LOC113819431	0.308	-1.69794	0.000389532	0.00066693	yes	down	2.41	0.83	2.41	0.83
gene28833	LOC113800753	uncharacterized LOC113800753	24.493	4.61428	0.000396207	0.000677227	yes	up	0	0.31	0	0.31
gene13458	LOC113814441	uncharacterized LOC113814441	0.326	-1.615	0.000400268	0.000683172	yes	down	2.86	1.04	2.86	1.04
gene17475	LOC113818919	myotubularin-related protein 5-like	0.414	-1.27112	0.000400862	0.00068376	yes	down	0.95	0.42	0.95	0.42
gene1484		-	0.042	-4.59019	0.00040109	0.000684008	yes	down	0.29	0	0.29	0
gene23684	LOC113825762	carboxypeptidase B-like	24.411	4.60948	0.000406283	0.000692288	yes	up	0	0.23	0	0.23
gene2865	LOC113801024	uncharacterized LOC113801024	2.203	1.13939	0.000409456	0.00069726	yes	up	0.72	1.7	0.72	1.7
gene19315	LOC113820981	uncharacterized LOC113820981	3.074	1.62	0.000410574	0.00069902	yes	up	2.01	7.4	2.01	7.4
gene25972	LOC113828311	neuroligin 4-like	8.137	3.02452	0.000422144	0.000716488	yes	up	0.03	0.22	0.03	0.22
gene15391	LOC113816606	E3 ubiquitin-protein ligase arih1-like	8.137	3.02452	0.000422144	0.000716488	yes	up	0.02	0.2	0.02	0.2
gene21994	LOC113823917	discoidin domain-containing receptor 2-like	8.137	3.02452	0.000422144	0.000716488	yes	up	0.06	0.51	0.06	0.51
gene11063		-	8.137	3.02452	0.000422144	0.000716488	yes	up	0.53	4.42	0.53	4.42
gene13150	LOC113814086	alkaline phosphatase, tissue-nonspecific isozyme-like	8.137	3.02452	0.000422144	0.000716488	yes	up	0.06	0.54	0.06	0.54
gene20281	LOC113822039	NFX1-type zinc finger-containing protein 1-like	0.466	-1.10159	0.000429349	0.000728115	yes	down	0.64	0.33	0.64	0.33
gene15870	LOC113817126	uncharacterized LOC113817126	3.801	1.92645	0.000431106	0.00073034	yes	up	0.19	0.77	0.19	0.77
gene29093	LOC113801047	uncharacterized LOC113801047	2.23	1.15697	0.000434051	0.000735026	yes	up	0.64	1.5	0.64	1.5
gene20752	LOC113822562	pro-resilin-like, transcript variant X1	0.213	-2.22805	0.000449596	0.000758845	yes	down	2.72	0.54	2.72	0.54
gene6746	LOC113807026	pigment-dispersing hormone type 2-like	0.467	-1.09908	0.000451254	0.000761173	yes	down	5.68	2.99	5.68	2.99
gene22197	LOC113824139	uncharacterized LOC113824139	5.889	2.55795	0.000473707	0.000795777	yes	up	0.14	0.91	0.14	0.91
gene27919	LOC113830472	O-glucosyltransferase rumi homolog	0.398	-1.32912	0.000474895	0.00079761	yes	down	1.12	0.48	1.12	0.48
gene16623	LOC113817955	pro-resilin-like	3.721	1.89561	0.000486113	0.00081445	yes	up	0.74	3.12	0.74	3.12
gene18246	LOC113819792	protein escargot-like	0.466	-1.1022	0.000486656	0.000815194	yes	down	1.12	0.65	1.12	0.65
gene25112	LOC113827350	myophilin-like, transcript variant X2	2.848	1.50971	0.000488928	0.000818832	yes	up	0.38	1.19	0.38	1.19
gene14589	LOC113815698	PI-PLC X domain-containing protein 3-like	3.56	1.83188	0.000513577	0.00085488	yes	up	0.11	0.4	0.11	0.4
gene3736	LOC113803649	cuticle protein AM1199-like	3.56	1.83188	0.000513577	0.00085488	yes	up	0.51	2	0.51	2
gene1038	LOC113811135	neuroligin-2-like	0.127	-2.97548	0.000523046	0.000869936	yes	down	0.48	0.07	0.48	0.07
gene5083		-	6.103	2.60948	0.000526028	0.000874188	yes	up	0.06	0.38	0.06	0.38
gene6637	LOC113806885	cuticle protein 18.6-like	2.917	1.54463	0.000532631	0.000884265	yes	up	0.64	2.04	0.64	2.04
gene14963	LOC113816130	single-minded homolog 2-like	2.761	1.46509	0.000563187	0.000928982	yes	up	0.13	0.38	0.13	0.38
gene17609	LOC113819069	uncharacterized LOC113819069	0.365	-1.45353	0.000573574	0.000943838	yes	down	1.05	0.41	1.05	0.41
gene2508	LOC113827769	cyclin-dependent kinase 9-like	2.143	1.09981	0.000588902	0.000966543	yes	up	0.14	0.32	0.14	0.32
gene20294	LOC113822056	1-aminocyclopropane-1-carboxylate oxidase-like	0.4	-1.3204	0.000591643	0.000970847	yes	down	6.36	2.98	6.36	2.98
gene13002	LOC113813920	micronuclear linker histone polyprotein-like, transcript variant X2	4.475	2.16202	0.000599499	0.000981187	yes	up	0.05	0.22	0.05	0.22
gene16865	LOC113818236	uncharacterized LOC113818236	0.471	-1.08568	0.000611456	0.000998369	yes	down	1.51	0.76	1.51	0.76

## Sheet: C vs T
Gene_id	Gene name	Gene description	FC(F_T/S)	Log2FC(F_T/S)	Pvalue	Padjust	Significant	Regulate	S	T	S	F_T
gene26395	LOC113828786	pupal cuticle protein 36-like, transcript variant X1	11.511	3.52497	0	0	yes	up	21.35	242.44	21.35	242.44
gene30437	LOC113802533	endocuticle structural glycoprotein SgAbd-8-like	4.015	2.00526	0	0	yes	up	38.66	164.72	38.66	164.72
gene3113	LOC113802960	uncharacterized LOC113802960	10.963	3.45463	0	0	yes	up	7.17	100.75	7.17	100.75
gene30436	LOC113802573	cuticle protein AMP1A-like	4.371	2.12795	0	0	yes	up	49.99	230.92	49.99	230.92
gene24365	LOC113826519	uncharacterized LOC113826519	4.86	2.28106	0	0	yes	up	20.27	97	20.27	97
gene25202	LOC113827447	cuticle protein 21-like, transcript variant X3	3.947	1.98086	0	0	yes	up	61.79	239.24	61.79	239.24
gene6496	LOC113806729	cuticular protein 47Eg-like	14.416	3.84957	0	0	yes	up	15.86	233.95	15.86	233.95
gene11116	LOC113811834	ATP-dependent RNA helicase glh-2-like	2.257	1.17417	0	0	yes	up	162.62	361.45	162.62	361.45
gene30417	LOC113802598	cuticle protein AMP1A-like	3.534	1.82122	0	0	yes	up	95.73	324.36	95.73	324.36
gene3115	LOC113802961	uncharacterized LOC113802961	3.665	1.87385	0	0	yes	up	62.49	235.08	62.49	235.08
gene7021	LOC113807307	PE-PGRS family protein PE_PGRS18-like	5.852	2.54884	0	0	yes	up	16.42	94.7	16.42	94.7
gene30418	LOC113802596	cuticle protein AMP1A-like	6.312	2.65816	0	0	yes	up	58.93	367.66	58.93	367.66
gene21281	LOC113823115	pupal cuticle protein 36-like, transcript variant X1	3.389	1.76072	0	0	yes	up	59.52	197.89	59.52	197.89
gene27670	LOC113830191	cuticle protein CP14.6-like	6.085	2.60531	0	0	yes	up	49.33	296.09	49.33	296.09
gene26389	LOC113828795	peroxidase-like protein 2, transcript variant X1	14.383	3.84634	1.03594e-242	4.61199e-240	yes	up	3.51	64.1	3.51	64.1
gene23212	LOC113825251	glycine-rich cell wall structural protein-like	3.908	1.96627	1.95169e-241	8.04527e-239	yes	up	45.78	176.58	45.78	176.58
gene5871	LOC113806036	translation initiation factor IF-2-like, transcript variant X2	9.073	3.1816	4.31407e-219	1.6557e-216	yes	up	3.92	35.11	3.92	35.11
gene3120	LOC113802964	uncharacterized LOC113802964	6.327	2.66152	1.19787e-184	4.16631e-182	yes	up	5.94	37.25	5.94	37.25
gene1884	LOC113820171	ctenidin-1-like, transcript variant X1	7.811	2.9656	1.28316e-184	4.32773e-182	yes	up	13.55	96.27	13.55	96.27
gene27642	LOC113830188	cuticle protein CP14.6-like	6.284	2.6518	5.28439e-177	1.72985e-174	yes	up	16.06	135.79	16.06	135.79
gene30450	LOC113802553	cuticle protein AMP1A-like	3.131	1.64644	4.57718e-157	1.45553e-154	yes	up	58.01	204.83	58.01	204.83
gene3114	LOC113802952	glycine-rich protein 5-like	6.165	2.62405	4.27259e-153	1.25141e-150	yes	up	7.91	47.66	7.91	47.66
gene21813	LOC113823718	uncharacterized LOC113823718	3.451	1.78707	1.64889e-150	4.70566e-148	yes	up	51.65	176.32	51.65	176.32
gene30419	LOC113802600	cuticle protein AMP1A-like	3.711	1.89187	1.22934e-138	3.25772e-136	yes	up	25.55	93.52	25.55	93.52
gene22938	LOC113824947	cuticle protein AMP1A-like	3.884	1.95737	2.64821e-130	6.40746e-128	yes	up	19.36	74.12	19.36	74.12
gene27669	LOC113830194	cuticle protein CP14.6-like	7.295	2.86686	2.26871e-128	5.37246e-126	yes	up	6.92	50.65	6.92	50.65
gene2663	LOC113829508	putative per-hexamer repeat protein 5	0.498	-1.00615	2.87033e-124	6.26403e-122	yes	down	39.51	18.79	39.51	18.79
gene26398	LOC113828778	peroxidase-like protein 2	18.521	4.2111	6.76704e-120	1.36939e-117	yes	up	1.24	21.79	1.24	21.79
gene6502	LOC113806732	cuticular protein 47Eg-like	6.556	2.71284	2.91999e-119	5.80344e-117	yes	up	9.01	58.28	9.01	58.28
gene9028	LOC113809527	cuticle protein 21-like, transcript variant X1	2.243	1.1656	1.4088e-116	2.6576e-114	yes	up	82.21	181.83	82.21	181.83
gene378	LOC113803508	H/ACA ribonucleoprotein complex subunit GAR1-like	9.821	3.29587	8.34526e-116	1.54804e-113	yes	up	8.32	108.49	8.32	108.49
gene26396	LOC113828798	uncharacterized LOC113828798	19.358	4.27486	1.10971e-115	2.02474e-113	yes	up	0.9	17.12	0.9	17.12
gene30454	LOC113802556	cuticle protein AMP1A-like	3.319	1.73073	7.04754e-114	1.24506e-111	yes	up	34.61	115.47	34.61	115.47
gene1528	LOC113816269	glycine-rich cell wall structural protein 1-like	4.961	2.31052	2.4424e-110	3.99761e-108	yes	up	5.05	25.1	5.05	25.1
gene27666	LOC113830195	cuticle protein CP14.6-like	5.725	2.51734	1.16707e-109	1.88252e-107	yes	up	25.12	147.63	25.12	147.63
gene6321	LOC113806533	cuticle protein CP14.6-like	9.33	3.22188	7.34191e-109	1.15091e-106	yes	up	6.52	70.38	6.52	70.38
gene3112	LOC113802950	ctenidin-3-like	4.04	2.01432	5.06879e-106	7.52203e-104	yes	up	11.23	44.81	11.23	44.81
gene23209	LOC113825248	uncharacterized LOC113825248	2.42	1.27512	1.00129e-103	1.46635e-101	yes	up	88.96	213.09	88.96	213.09
gene23213	LOC113825250	uncharacterized LOC113825250	3.488	1.80258	2.89377e-96	3.92774e-94	yes	up	21.32	71.85	21.32	71.85
gene6494	LOC113806725	cuticular protein 47Eg-like, transcript variant X2	7.94	2.98913	8.52619e-96	1.14332e-93	yes	up	11.06	85.81	11.06	85.81
gene6491	LOC113806719	uncharacterized LOC113806719	2.713	1.43989	9.25523e-92	1.19779e-89	yes	up	22.12	59.1	22.12	59.1
gene3118	LOC113802945	PE-PGRS family protein PE_PGRS47-like, transcript variant X1	18.248	4.18966	9.29869e-87	1.13729e-84	yes	up	0.58	16.56	0.58	16.56
gene30439	LOC113802518	larval cuticle protein LCP-17-like	7.607	2.92738	1.81932e-85	2.15414e-83	yes	up	5.33	30.14	5.33	30.14
gene21551	LOC113823434	uncharacterized LOC113823434	0.077	-3.69642	4.71406e-84	5.46533e-82	yes	down	18.85	1.43	18.85	1.43
gene9051	LOC113809542	cuticle protein 21-like, transcript variant X1	3.382	1.7579	1.12692e-83	1.29305e-81	yes	up	21.36	63.51	21.36	63.51
gene30449	LOC113802531	cuticle protein AMP1A-like	3.627	1.85888	3.20019e-82	3.56179e-80	yes	up	28.58	80.85	28.58	80.85
gene6493	LOC113806727	cuticular protein 47Eg-like	10.773	3.42928	6.18433e-80	6.74815e-78	yes	up	2.5	23.31	2.5	23.31
gene27686	LOC113830192	cuticle protein CP14.6-like, transcript variant X1	2.986	1.5782	3.06884e-78	3.31611e-76	yes	up	48.27	124.05	48.27	124.05
gene14691	LOC113815797	uncharacterized PPE family protein PPE12-like	2.939	1.55522	3.19065e-78	3.41459e-76	yes	up	13.68	38.03	13.68	38.03
gene25204	LOC113827445	cuticle protein 21-like	4.014	2.00519	6.61423e-78	6.94489e-76	yes	up	14.13	66.17	14.13	66.17
gene13803	LOC113814815	ctenidin-1-like	6.963	2.79966	1.26169e-77	1.31239e-75	yes	up	6.56	47.24	6.56	47.24
gene27641	LOC113830187	cuticle protein CP14.6-like, transcript variant X1	4.112	2.03981	1.16725e-76	1.19187e-74	yes	up	35.17	98.4	35.17	98.4
gene684	LOC113806651	uncharacterized LOC113806651	2.077	1.05423	3.37842e-76	3.41832e-74	yes	up	24.6	50.26	24.6	50.26
gene25200	LOC113827449	uncharacterized LOC113827449	5.479	2.45396	3.74722e-74	3.72377e-72	yes	up	6.1	38.16	6.1	38.16
gene10662	LOC113811325	pro-resilin-like, transcript variant X1	7.062	2.82012	1.90729e-72	1.86211e-70	yes	up	4.84	31.56	4.84	31.56
gene27377	LOC113829872	uncharacterized LOC113829872	4.829	2.27161	7.62157e-70	7.31272e-68	yes	up	6.9	32.54	6.9	32.54
gene6500	LOC113806723	cuticular protein 47Eg-like	4.803	2.26391	6.22688e-68	5.82392e-66	yes	up	7.95	37.68	7.95	37.68
gene3108	LOC113802959	PE-PGRS family protein PE_PGRS26-like	3.68	1.87981	3.13923e-65	2.86388e-63	yes	up	5.06	18.02	5.06	18.02
gene6498	LOC113806730	cuticular protein 47Eg-like	9.204	3.2022	8.32088e-64	7.40886e-62	yes	up	2.49	22.57	2.49	22.57
gene27689	LOC113830177	cuticle protein CP14.6-like	0.264	-1.92013	1.44182e-62	1.2537e-60	yes	down	73.91	19.43	73.91	19.43
gene6636	LOC113806848	cuticle protein 7-like	0.347	-1.52827	2.46706e-59	2.09604e-57	yes	down	59.49	20.58	59.49	20.58
gene27693	LOC113830176	cuticle protein CP14.6-like	0.383	-1.38549	2.33688e-58	1.92661e-56	yes	down	94.15	33.77	94.15	33.77
gene6635	LOC113806850	cuticle protein 7-like	0.248	-2.00982	6.10201e-58	4.99374e-56	yes	down	42.75	10.76	42.75	10.76
gene1956	LOC113821047	uncharacterized LOC113821047	2.658	1.41034	1.50963e-57	1.21754e-55	yes	up	27.93	73.29	27.93	73.29
gene26394	LOC113828792	uncharacterized LOC113828792	11.349	3.50454	4.19506e-56	3.3114e-54	yes	up	1	11.15	1	11.15
gene19316	LOC113820978	bone morphogenetic protein 1-like	2.191	1.13132	1.3744e-55	1.05496e-53	yes	up	9.24	19.91	9.24	19.91
gene16936	LOC113818322	neuropeptide-like protein 30	2.175	1.12087	1.37183e-55	1.05496e-53	yes	up	115.92	251	115.92	251
gene20856		-	0.015	-6.01737	1.45015e-55	1.10548e-53	yes	down	3.06	0.05	3.06	0.05
gene30451	LOC113802554	cuticle protein AMP1A-like	2.333	1.22208	3.15926e-55	2.39199e-53	yes	up	60.75	92.55	60.75	92.55
gene16573	LOC113817913	translation initiation factor IF-2-like	2.565	1.35923	2.61525e-54	1.91497e-52	yes	up	6.79	17.12	6.79	17.12
gene11475	LOC113812234	uncharacterized LOC113812234	5.915	2.56428	7.36483e-54	5.32273e-52	yes	up	5.33	22.79	5.33	22.79
gene10660	LOC113811320	pro-resilin-like, transcript variant X1	7.105	2.82882	1.04173e-51	7.29204e-50	yes	up	2.67	18.46	2.67	18.46
gene9046	LOC113809539	pro-resilin-like, transcript variant X1	3.863	1.94956	5.78898e-51	4.02693e-49	yes	up	9.18	34.88	9.18	34.88
gene14709	LOC113815825	hornerin-like	2.178	1.12281	3.8406e-50	2.63862e-48	yes	up	5.32	11.33	5.32	11.33
gene6304	LOC113806531	uncharacterized LOC113806531	2.983	1.57683	1.89093e-47	1.26023e-45	yes	up	14.47	44.05	14.47	44.05
gene6499	LOC113806724	cuticular protein 47Eg-like	13.649	3.77067	1.69364e-46	1.10883e-44	yes	up	3.29	44.65	3.29	44.65
gene5295	LOC113805379	pro-resilin-like	2.482	1.31179	1.9179e-45	1.21977e-43	yes	up	33.02	84.53	33.02	84.53
gene12047	LOC113812872	uncharacterized LOC113812872	3.357	1.74702	3.04206e-45	1.92374e-43	yes	up	12.09	40.08	12.09	40.08
gene13807	LOC113814817	uncharacterized PE-PGRS family protein PE_PGRS46-like, transcript variant X1	3.488	1.80255	2.96267e-42	1.76333e-40	yes	up	2.33	8.54	2.33	8.54
gene51	LOC113805072	spore coat protein SP65-like	2.259	1.17565	6.30838e-42	3.73467e-40	yes	up	6.06	13.45	6.06	13.45
gene20752	LOC113822562	pro-resilin-like, transcript variant X1	0.028	-5.17406	1.47234e-41	8.53491e-40	yes	down	24.23	0.54	24.23	0.54
gene21282	LOC113823117	uncharacterized PE-PGRS family protein PE_PGRS54-like, transcript variant X1	2.316	1.21177	1.8453e-41	1.06415e-39	yes	up	8.58	19.42	8.58	19.42
gene21322	LOC113823181	sentrin-specific protease 8-like	2.469	1.30419	9.36178e-41	5.34338e-39	yes	up	2.97	7.21	2.97	7.21
gene6704	LOC113806952	mucin-2-like	5.608	2.48739	1.76681e-39	9.68695e-38	yes	up	0.42	2.21	0.42	2.21
gene25864	LOC113828180	cuticle protein AM/CP1114-like	2.141	1.09811	2.05398e-39	1.12062e-37	yes	up	24.05	51.34	24.05	51.34
gene6061	LOC113806250	uncharacterized LOC113806250	0.429	-1.22158	3.45576e-39	1.87621e-37	yes	down	34.93	14.76	34.93	14.76
gene5866	LOC113806038	uncharacterized LOC113806038	7.451	2.89736	4.42449e-39	2.3905e-37	yes	up	1.71	12.53	1.71	12.53
gene24783	LOC113826975	shematrin-like protein 1	2.09	1.06323	1.33277e-38	7.13158e-37	yes	up	31.69	64.84	31.69	64.84
gene27662	LOC113830221	endocuticle structural glycoprotein SgAbd-2-like	31.72	4.98732	6.75047e-38	3.51085e-36	yes	up	0.36	39.08	0.36	39.08
gene9326	LOC113809846	glutamic acid-rich protein-like	0.314	-1.67269	8.08325e-38	4.16509e-36	yes	down	7.5	2.63	7.5	2.63
gene6300	LOC113806508	uncharacterized LOC113806508	3.293	1.71962	1.41592e-37	7.22896e-36	yes	up	5	16.22	5	16.22
gene24061	LOC113826189	O-acyltransferase like protein-like	7.679	2.94085	1.66296e-37	8.41303e-36	yes	up	0.83	6.28	0.83	6.28
gene27009	LOC113829469	uncharacterized LOC113829469	3.294	1.71972	2.17513e-37	1.09049e-35	yes	up	8.74	25.06	8.74	25.06
gene10477	LOC113811105	pro-resilin-like	4.712	2.23648	2.34505e-37	1.17042e-35	yes	up	16.74	24.02	16.74	24.02
gene27694	LOC113830164	endocuticle structural glycoprotein ABD-4-like	0.328	-1.60849	5.76289e-36	2.85069e-34	yes	down	27.62	8.92	27.62	8.92
gene30435	LOC113802577	cuticle protein AMP1A-like	5.836	2.54486	1.15888e-35	5.7072e-34	yes	up	2.93	15.8	2.93	15.8
gene23660	LOC113825747	heat shock 70 kDa protein cognate 4-like	2.322	1.21511	8.80548e-35	4.22433e-33	yes	up	3.14	7.17	3.14	7.17
gene25201	LOC113827448	pro-resilin-like, transcript variant X1	3.346	1.74262	1.35249e-34	6.46055e-33	yes	up	7.31	23.32	7.31	23.32
gene24785	LOC113826976	uncharacterized LOC113826976	3.557	1.83081	2.8493e-34	1.34947e-32	yes	up	7.15	26.22	7.15	26.22
gene6299	LOC113806527	uncharacterized LOC113806527	5.052	2.33674	3.36243e-34	1.58575e-32	yes	up	3.35	11.94	3.35	11.94
gene6633	LOC113806884	cuticle protein 7-like	0.146	-2.77344	5.48791e-33	2.53444e-31	yes	down	18.5	2.56	18.5	2.56
gene27690	LOC113830179	cuticle protein CP14.6-like	0.149	-2.74201	4.10418e-32	1.85688e-30	yes	down	13.26	1.95	13.26	1.95
gene27668	LOC113830222	cuticle protein AM/CP1114-like	2.068	1.04839	1.04617e-31	4.63894e-30	yes	up	31.18	63.31	31.18	63.31
gene27678	LOC113830228	cuticle protein CP14.6-like	3.339	1.73962	7.04311e-31	3.06208e-29	yes	up	14.8	43.69	14.8	43.69
gene23552	LOC113825620	apidaecins type 73-like, transcript variant X1	2.71	1.43855	3.25161e-30	1.3866e-28	yes	up	8.83	25.81	8.83	25.81
gene17872	LOC113819364	uncharacterized LOC113819364	0.367	-1.44723	2.53427e-29	1.04856e-27	yes	down	9.68	7.94	9.68	7.94
gene24434	LOC113826603	glucose-6-phosphate 1-dehydrogenase-like	9.527	3.25209	7.99397e-29	3.23536e-27	yes	up	0.83	7.78	0.83	7.78
gene14776		-	6.37	2.67139	1.67256e-28	6.67222e-27	yes	up	13.96	60.65	13.96	60.65
gene6297	LOC113806509	uncharacterized LOC113806509	3.319	1.73061	7.61881e-28	2.99635e-26	yes	up	4.16	13.9	4.16	13.9
gene13232	LOC113814182	testis-specific gene A8 protein-like	2.292	1.19686	1.01693e-27	3.95748e-26	yes	up	3.46	7.81	3.46	7.81
gene5292	LOC113805375	pro-resilin-like, transcript variant X2	2.042	1.03	3.46469e-27	1.32972e-25	yes	up	28.44	59.64	28.44	59.64
gene24787	LOC113826987	uncharacterized LOC113826987	2.448	1.29145	4.52063e-27	1.72309e-25	yes	up	20.43	55.31	20.43	55.31
gene8922	LOC113809399	acyl-CoA-binding domain-containing protein 6-like	2.401	1.26348	6.86965e-27	2.60063e-25	yes	up	6.62	15.63	6.62	15.63
gene8786	LOC113809254	cholinesterase 1-like, transcript variant X1	2.377	1.24935	1.92323e-26	7.20723e-25	yes	up	3.75	7.77	3.75	7.77
gene13695	LOC113814699	uncharacterized LOC113814699	2.612	1.38521	3.94707e-26	1.45949e-24	yes	up	6.2	16.6	6.2	16.6
gene20852		-	3.856	1.94708	3.17979e-25	1.13432e-23	yes	up	1.41	4.89	1.41	4.89
gene30424	LOC113802590	cuticle protein CP14.6-like	2.378	1.24974	5.68118e-25	2.00098e-23	yes	up	14.33	33.63	14.33	33.63
gene9055	LOC113809488	NPC intracellular cholesterol transporter 2-like	2.752	1.46059	8.49553e-25	2.95483e-23	yes	up	24.46	41.66	24.46	41.66
gene24786	LOC113826978	uncharacterized LOC113826978	3.782	1.91898	8.85728e-25	3.07105e-23	yes	up	4.24	15.8	4.24	15.8
gene27667		-	3.532	1.82057	1.40996e-24	4.87351e-23	yes	up	4.58	15.99	4.58	15.99
gene4611	LOC113804608	cuticle protein AMP1A-like	3.797	1.92471	4.23758e-24	1.42489e-22	yes	up	3.47	12.98	3.47	12.98
gene6301	LOC113806528	uncharacterized LOC113806528	4.689	2.22932	4.71995e-24	1.58231e-22	yes	up	2.71	22.56	2.71	22.56
gene3111	LOC113802951	ctenidin-3-like	9.171	3.19703	7.42508e-24	2.45954e-22	yes	up	0.64	5.82	0.64	5.82
gene6058	LOC113806248	uncharacterized LOC113806248	0.314	-1.66989	9.26465e-24	3.05979e-22	yes	down	7.13	2.2	7.13	2.2
gene27672	LOC113830224	uncharacterized LOC113830224	8.717	3.12381	2.06373e-23	6.73584e-22	yes	up	1.78	19.47	1.78	19.47
gene13152	LOC113814091	alkaline phosphatase, tissue-nonspecific isozyme-like	3.239	1.69542	3.43296e-23	1.10429e-21	yes	up	1.31	4.16	1.31	4.16
gene10658	LOC113811321	neurofilament medium polypeptide-like, transcript variant X2	5.755	2.52493	1.30862e-22	4.11438e-21	yes	up	0.62	3.8	0.62	3.8
gene6632	LOC113806852	cuticle protein 7-like	0.268	-1.89725	1.51652e-22	4.74123e-21	yes	down	22.37	15.47	22.37	15.47
gene30653	LOC113802769	metal regulatory transcription factor 1-like	30.026	4.90814	1.60021e-22	4.98886e-21	yes	up	0.09	0.52	0.09	0.52
gene6368	LOC113806586	translation initiation factor IF-2-like	2.43	1.28082	5.5199e-22	1.66946e-20	yes	up	6.37	15.24	6.37	15.24
gene10476	LOC113811099	cuticle protein 19.8-like	3.752	1.90757	6.44707e-22	1.93934e-20	yes	up	3.26	12.04	3.26	12.04
gene21249	LOC113823093	keratin, type I cytoskeletal 9-like	2.186	1.12851	6.77198e-22	2.03158e-20	yes	up	3.15	6.76	3.15	6.76
gene21928	LOC113823850	TRPM8 channel-associated factor 3-like	0.395	-1.3414	7.81846e-22	2.3205e-20	yes	down	3.39	1.29	3.39	1.29
gene6298	LOC113806526	uncharacterized LOC113806526	5.973	2.57854	2.39889e-21	7.04472e-20	yes	up	1.62	9.52	1.62	9.52
gene30434	LOC113802576	cuticle protein AMP1A-like	15.702	3.97289	2.50624e-21	7.34059e-20	yes	up	0.33	5.08	0.33	5.08
gene27680	LOC113830189	cuticle protein CP14.6-like	2.966	1.56855	3.57876e-21	1.03998e-19	yes	up	4.84	14.16	4.84	14.16
gene30111	LOC113802192	uncharacterized LOC113802192	3.044	1.60599	3.71079e-21	1.07554e-19	yes	up	3.56	10.57	3.56	10.57
gene20753	LOC113822563	cuticle protein 7-like	0.006	-7.46093	4.9545e-21	1.41756e-19	yes	down	6.82	0	6.82	0
gene20759	LOC113822580	cuticle protein 7-like	0.081	-3.63409	1.52141e-20	4.25457e-19	yes	down	7.74	0.62	7.74	0.62
gene5008	LOC113805065	cuticle protein 8-like	8.106	3.019	6.47196e-20	1.78298e-18	yes	up	1.09	8.74	1.09	8.74
gene24779	LOC113826992	uncharacterized LOC113826992	2.486	1.31384	8.35051e-20	2.28355e-18	yes	up	13.01	30.83	13.01	30.83
gene29209	LOC113801148	uncharacterized LOC113801148	2.491	1.31686	9.25425e-20	2.52449e-18	yes	up	12.77	30.88	12.77	30.88
gene11124	LOC113811836	glycine-rich cell wall structural protein-like, transcript variant X1	2.24	1.1635	3.74277e-19	9.98964e-18	yes	up	5.34	12.71	5.34	12.71
gene14690	LOC113815800	protein lingerer-like	3.234	1.69353	5.3871e-19	1.42081e-17	yes	up	2.14	6.82	2.14	6.82
gene14137		-	0.477	-1.06783	6.99788e-19	1.83261e-17	yes	down	9.08	4.26	9.08	4.26
gene6559	LOC113806771	glycine-rich protein 5-like, transcript variant X1	3.675	1.87766	8.84832e-19	2.30635e-17	yes	up	8.06	28.19	8.06	28.19
gene11864	LOC113812665	Down syndrome cell adhesion molecule homolog	2.563	1.35802	1.40435e-18	3.62653e-17	yes	up	1.07	2.45	1.07	2.45
gene5991		-	3.698	1.88688	2.15988e-18	5.51361e-17	yes	up	0.7	2.54	0.7	2.54
gene18111	LOC113819631	uncharacterized LOC113819631	148.736	7.21661	2.24722e-18	5.72343e-17	yes	up	0	3.11	0	3.11
gene9052	LOC113809485	cuticle protein 7-like	0.269	-1.89556	2.49583e-18	6.3421e-17	yes	down	11.92	3.18	11.92	3.18
gene11989	LOC113812812	putative glycine-rich cell wall structural protein 1	2.967	1.56897	2.55204e-18	6.47016e-17	yes	up	5.21	15.19	5.21	15.19
gene18286	LOC113819826	uncharacterized LOC113819826	3.753	1.90802	3.39183e-18	8.54091e-17	yes	up	2.05	7.56	2.05	7.56
gene11126	LOC113811841	keratin, type II cytoskeletal 1-like	5.065	2.34052	3.97432e-18	9.94021e-17	yes	up	1.11	5.53	1.11	5.53
gene14708	LOC113815824	uncharacterized transmembrane protein DDB_G0289901-like	2.454	1.29535	8.23011e-18	2.01763e-16	yes	up	1.08	2.86	1.08	2.86
gene8673	LOC113809125	meckelin-like	0.007	-7.13612	1.77148e-17	4.26764e-16	yes	down	0.44	0	0.44	0
gene13804	LOC113814813	glycine-rich cell wall structural protein-like, transcript variant X1	4.082	2.0294	2.02085e-17	4.85787e-16	yes	up	1.91	8.55	1.91	8.55
gene25311	LOC113827582	uncharacterized LOC113827582	0.1	-3.32835	3.37661e-17	8.08202e-16	yes	down	0.76	0.07	0.76	0.07
gene9043	LOC113809483	pro-resilin-like	2.051	1.03642	4.12676e-17	9.81422e-16	yes	up	17.3	36.42	17.3	36.42
gene16540	LOC113817874	neuroglian-like, transcript variant X1	2.884	1.52801	4.28183e-17	1.01181e-15	yes	up	0.89	0.83	0.89	0.83
gene27555	LOC113830073	hemocyanin C chain-like	2.68	1.42234	4.95131e-17	1.16754e-15	yes	up	1.12	2.96	1.12	2.96
gene30431	LOC113802582	endocuticle structural glycoprotein ABD-4-like	0.141	-2.82298	8.86594e-17	2.06882e-15	yes	down	11.36	1.16	11.36	1.16
gene6325	LOC113806536	cuticle protein CP14.6-like	3.398	1.76489	1.41704e-16	3.25859e-15	yes	up	3.09	11.29	3.09	11.29
gene14114	LOC113815176	rhodopsin-like	2.939	1.55514	2.99397e-16	6.69131e-15	yes	up	1.64	4.74	1.64	4.74
gene20089	LOC113821828	cuticle protein CP575-like	3.551	1.8283	3.28466e-16	7.29702e-15	yes	up	6.41	22.57	6.41	22.57
gene30438	LOC113802517	cuticle protein CP14.6-like, transcript variant X1	10.951	3.45301	3.50162e-16	7.7635e-15	yes	up	0.41	4.39	0.41	4.39
gene25755	LOC113828061	uncharacterized LOC113828061	3.333	1.73688	4.60837e-16	1.01566e-14	yes	up	0.36	1.19	0.36	1.19
gene1885	LOC113820305	acanthoscurrin-2-like	8.338	3.05975	4.81948e-16	1.05768e-14	yes	up	0.66	5.47	0.66	5.47
gene27679	LOC113830229	endocuticle structural glycoprotein SgAbd-2-like	3.226	1.68953	6.1358e-16	1.33642e-14	yes	up	5.08	13.24	5.08	13.24
gene24383	LOC113826548	cuticle protein 19-like	4.587	2.19757	1.08327e-15	2.3411e-14	yes	up	1.27	5.93	1.27	5.93
gene23090	LOC113825113	glycine-rich cell wall structural protein-like, transcript variant X2	2.661	1.41206	1.10141e-15	2.3757e-14	yes	up	4.67	10.74	4.67	10.74
gene27556	LOC113830072	hemocyanin C chain-like	2.493	1.31812	1.81143e-15	3.8402e-14	yes	up	1.73	4.25	1.73	4.25
gene19087	LOC113820688	bleomycin hydrolase-like	0.481	-1.05494	4.56545e-15	9.55134e-14	yes	down	4.01	1.9	4.01	1.9
gene14706	LOC113815821	serine-rich adhesin for platelets-like	4.046	2.01666	5.53721e-15	1.1541e-13	yes	up	0.33	1.32	0.33	1.32
gene7329		-	22.975	4.52199	6.05695e-15	1.26006e-13	yes	up	0.19	4.26	0.19	4.26
gene13805	LOC113814846	glycine-rich cell wall structural protein 1.0-like	3.283	1.71511	8.08444e-15	1.66628e-13	yes	up	8.98	29.51	8.98	29.51
gene15050	LOC113816228	uncharacterized LOC113816228	3.73	1.89934	8.46547e-15	1.74159e-13	yes	up	0.55	2.01	0.55	2.01
gene26376	LOC113828755	phenoloxidase subunit 1-like	11.019	3.46197	9.20213e-15	1.88965e-13	yes	up	0.28	3.04	0.28	3.04
gene14112		-	0.487	-1.03827	1.09037e-14	2.22674e-13	yes	down	10.99	6.25	10.99	6.25
gene10478	LOC113811095	pro-resilin-like	3.648	1.86727	1.32424e-14	2.68954e-13	yes	up	2.83	10.2	2.83	10.2
gene24578	LOC113826770	pro-resilin-like	2.179	1.12393	1.43463e-14	2.90844e-13	yes	up	7.81	21.84	7.81	21.84
gene27700	LOC113830231	cuticle protein AM1239-like	0.307	-1.70191	2.43875e-14	4.87309e-13	yes	down	24.46	12.63	24.46	12.63
gene20995	LOC113822827	uncharacterized LOC113822827	27.403	4.77625	3.37491e-14	6.71579e-13	yes	up	0.36	52.13	0.36	52.13
gene12	LOC113803999	keratin, type I cytoskeletal 10-like	27.378	4.77494	3.47533e-14	6.8736e-13	yes	up	0.08	2.21	0.08	2.21
gene6303	LOC113806511	uncharacterized LOC113806511	9.003	3.17048	5.4249e-14	1.05373e-12	yes	up	0.3	2.74	0.3	2.74
gene23211	LOC113825249	glycine-rich cell wall structural protein 1-like	3.916	1.96933	9.67474e-14	1.85974e-12	yes	up	1.77	6.84	1.77	6.84
gene12991	LOC113813905	DNA-directed RNA polymerase II subunit rpb1-like	7.893	2.98061	1.50419e-13	2.82796e-12	yes	up	0.72	5.57	0.72	5.57
gene23295	LOC113825339	uncharacterized LOC113825339	102.503	6.67952	1.65477e-13	3.10581e-12	yes	up	0	2.71	0	2.71
gene27455	LOC113829965	adhesive plaque matrix protein-like	2.605	1.38118	1.89276e-13	3.5346e-12	yes	up	3.03	7.77	3.03	7.77
gene1800	LOC113819301	uncharacterized LOC113819301, transcript variant X2	2.757	1.46303	2.80223e-13	5.18083e-12	yes	up	2.29	6.21	2.29	6.21
gene28919	LOC113800858	uncharacterized LOC113800858	0.344	-1.53795	3.11293e-13	5.69847e-12	yes	down	2.93	0.99	2.93	0.99
gene6497		-	12.044	3.59024	3.54283e-13	6.44304e-12	yes	up	0.36	4.24	0.36	4.24
gene7409	LOC113807761	uncharacterized LOC113807761	11.27	3.49447	5.50716e-13	9.88921e-12	yes	up	0.13	1.44	0.13	1.44
gene24744	LOC113826945	keratin, type I cytoskeletal 9-like	2.493	1.31796	5.50885e-13	9.88921e-12	yes	up	3.44	8.65	3.44	8.65
gene30432	LOC113802586	cuticle protein AMP1A-like	0.384	-1.37962	6.42411e-13	1.14952e-11	yes	down	16.96	6.07	16.96	6.07
gene11127	LOC113811840	PE-PGRS family protein PE_PGRS18-like, transcript variant X2	4.238	2.08341	1.01432e-12	1.79766e-11	yes	up	1.13	4.56	1.13	4.56
gene25187	LOC113827421	uncharacterized LOC113827421	3.167	1.66322	1.13924e-12	2.01584e-11	yes	up	3.3	10	3.3	10
gene27891	LOC113830446	uncharacterized LOC113830446	0.481	-1.05515	1.25821e-12	2.21931e-11	yes	down	6.37	3.01	6.37	3.01
gene24788	LOC113826988	uncharacterized LOC113826988	4.291	2.10131	1.29184e-12	2.27501e-11	yes	up	4.25	14.33	4.25	14.33
gene6664	LOC113806864	cuticle protein 7-like, transcript variant X1	8.258	3.04582	1.34833e-12	2.37074e-11	yes	up	0.75	6.18	0.75	6.18
gene650	LOC113806362	uncharacterized LOC113806362	4.076	2.02698	1.47227e-12	2.57646e-11	yes	up	2.92	11.78	2.92	11.78
gene7848	LOC113808220	uncharacterized LOC113808220	0.231	-2.11097	2.71476e-12	4.68451e-11	yes	down	1.57	0.36	1.57	0.36
gene9063	LOC113809493	NPC intracellular cholesterol transporter 2-like	3.109	1.63651	3.25974e-12	5.59023e-11	yes	up	2.76	8.39	2.76	8.39
gene10460	LOC113811118	pro-resilin-like	6.67	2.73763	3.78665e-12	6.45408e-11	yes	up	1.07	7.03	1.07	7.03
gene5056	LOC113805119	uncharacterized LOC113805119	2.951	1.56142	3.92268e-12	6.66552e-11	yes	up	4.52	9.86	4.52	9.86
gene11805	LOC113812619	serine proteinase stubble-like	2.737	1.4527	6.08637e-12	1.0156e-10	yes	up	1.13	3.05	1.13	3.05
gene24531	LOC113826710	uncharacterized LOC113826710	3.181	1.66927	6.651e-12	1.10321e-10	yes	up	1.59	8.68	1.59	8.68
gene18096	LOC113819620	uncharacterized LOC113819620	19.35	4.27425	7.03757e-12	1.16213e-10	yes	up	0.1	1.92	0.1	1.92
gene21135	LOC113822981	cuticle protein AM/CP1114-like	2.225	1.15365	7.70562e-12	1.27038e-10	yes	up	4.44	9.73	4.44	9.73
gene30446	LOC113802560	cuticle protein CP14.6-like	3.042	1.60509	7.89654e-12	1.29437e-10	yes	up	3.68	10.94	3.68	10.94
gene4387	LOC113804349	uncharacterized LOC113804349	0.285	-1.80878	8.43402e-12	1.37841e-10	yes	down	1.67	0.47	1.67	0.47
gene28284	LOC113800150	DNA-directed RNA polymerase II subunit RPB1-like	4.15	2.05316	9.35486e-12	1.52443e-10	yes	up	1.6	6.56	1.6	6.56
gene27699	LOC113830167	cuticle protein AMP1A-like	0.011	-6.44272	9.65659e-12	1.5713e-10	yes	down	2.82	0	2.82	0
gene30458	LOC113802574	cuticle protein AMP1A-like	2.037	1.02678	9.7565e-12	1.58524e-10	yes	up	6.3	12.64	6.3	12.64
gene12765	LOC113813672	uncharacterized LOC113813672	3.584	1.84157	9.77112e-12	1.5853e-10	yes	up	0.87	3.06	0.87	3.06
gene18546	LOC113820121	uncharacterized LOC113820121	0.361	-1.46814	1.04067e-11	1.68107e-10	yes	down	14.29	5.11	14.29	5.11
gene26133		-	0.483	-1.04923	1.62524e-11	2.58411e-10	yes	down	219.72	112.96	219.72	112.96
gene6558	LOC113806788	ctenidin-3-like	3.421	1.77447	2.4995e-11	3.91269e-10	yes	up	5.8	15.47	5.8	15.47
gene9045	LOC113809484	pro-resilin-like, transcript variant X1	5.123	2.35711	3.14429e-11	4.8945e-10	yes	up	1.23	6.41	1.23	6.41
gene24776	LOC113826994	mucin-2-like	3.64	1.86379	3.61144e-11	5.58264e-10	yes	up	1.34	4.8	1.34	4.8
gene10464	LOC113811121	pro-resilin-like, transcript variant X1	2.122	1.08555	4.49421e-11	6.91842e-10	yes	up	10.79	28.8	10.79	28.8
gene16614	LOC113817967	pro-resilin-like	8.775	3.13338	5.69218e-11	8.66669e-10	yes	up	0.63	7.7	0.63	7.7
gene23664		-	0.289	-1.79119	5.78567e-11	8.797e-10	yes	down	1.36	0.39	1.36	0.39
gene14766		-	2.733	1.45043	6.36838e-11	9.65662e-10	yes	up	1.58	4.25	1.58	4.25
gene29269	LOC113801229	uncharacterized LOC113801229	0.012	-6.34263	6.83734e-11	1.03255e-09	yes	down	1.34	0.02	1.34	0.02
gene6079	LOC113806273	uncharacterized LOC113806273	0.177	-2.50137	8.31899e-11	1.25121e-09	yes	down	2.29	0.4	2.29	0.4
gene8692	LOC113809154	serine--tRNA synthetase-like protein Slimp	0.422	-1.24472	1.10955e-10	1.64876e-09	yes	down	3	1.24	3	1.24
gene7252	LOC113807555	pro-resilin-like	4.718	2.23831	1.41958e-10	2.08717e-09	yes	up	0.92	4.28	0.92	4.28
gene9062	LOC113809492	NPC intracellular cholesterol transporter 2-like	3.943	1.97935	1.4921e-10	2.18513e-09	yes	up	1.4	5.46	1.4	5.46
gene11988	LOC113812807	glycine-rich protein 5-like	2.705	1.43575	1.61145e-10	2.35371e-09	yes	up	2.62	6.98	2.62	6.98
gene16891	LOC113818268	eukaryotic translation initiation factor 3 subunit J-like	0.292	-1.77609	1.70736e-10	2.48078e-09	yes	down	36.41	11.59	36.41	11.59
gene6561	LOC113806772	glycine-rich cell wall structural protein-like	3.866	1.95102	2.01036e-10	2.90209e-09	yes	up	1.69	6.86	1.69	6.86
gene26718	LOC113829142	neuropeptide-like protein 29	3.884	1.95755	2.10643e-10	3.03684e-09	yes	up	2.39	9.17	2.39	9.17
gene20483	LOC113822251	cuticle protein AM1199-like, transcript variant X1	3.901	1.96376	2.13105e-10	3.06835e-09	yes	up	1.11	4.26	1.11	4.26
gene4835	LOC113804876	cyclin-Q-like	0.215	-2.21462	2.42154e-10	3.46421e-09	yes	down	2.54	0.54	2.54	0.54
gene30430	LOC113802603	cuticle protein CP14.6-like	2.486	1.3139	2.53631e-10	3.61446e-09	yes	up	32.45	60.45	32.45	60.45
gene5293	LOC113805380	pro-resilin-like	2.237	1.16138	3.64225e-10	5.08039e-09	yes	up	7.71	17.32	7.71	17.32
gene9030	LOC113809526	cuticle protein 21-like	2.327	1.21837	3.6934e-10	5.1384e-09	yes	up	4.78	10.98	4.78	10.98
gene21134	LOC113822984	cuticle protein AMP1A-like, transcript variant X1	0.172	-2.53755	4.0548e-10	5.63416e-09	yes	down	8.03	1.53	8.03	1.53
gene27732	LOC113830296	cuticle protein-like	3.466	1.79328	4.41725e-10	6.10728e-09	yes	up	1.82	6.23	1.82	6.23
gene23104	LOC113825132	pro-resilin-like	5.967	2.57708	4.92005e-10	6.76883e-09	yes	up	1.25	7.39	1.25	7.39
gene20091	LOC113821829	cuticle protein CP575-like	2.357	1.23693	1.03522e-09	1.38153e-08	yes	up	8.77	20.47	8.77	20.47
gene29959	LOC113802002	myosin heavy chain, muscle-like	0.015	-6.1074	1.11148e-09	1.47798e-08	yes	down	1.09	0	1.09	0
gene9327	LOC113809847	uncharacterized histidine-rich protein DDB_G0274557-like	0.448	-1.15848	1.34062e-09	1.77631e-08	yes	down	4.71	2.64	4.71	2.64
gene21927	LOC113823861	TRPM8 channel-associated factor 3-like	67.419	6.07509	1.54237e-09	2.03153e-08	yes	up	0	0.38	0	0.38
gene9	LOC113824638	glycine-rich cell wall structural protein-like	3.628	1.85924	1.55744e-09	2.04654e-08	yes	up	0.38	1.36	0.38	1.36
gene20486	LOC113822253	cuticle protein AM1199-like	4.23	2.08064	1.57296e-09	2.06207e-08	yes	up	0.94	3.93	0.94	3.93
gene1437	LOC113815426	espin-like	0.015	-6.0738	1.70337e-09	2.22778e-08	yes	down	0.85	0	0.85	0
gene9530	LOC113810071	uncharacterized LOC113810071	0.398	-1.32889	1.75542e-09	2.28778e-08	yes	down	6.71	2.66	6.71	2.66
gene2349	LOC113826157	mucin-2-like	2.126	1.08823	2.28668e-09	2.94226e-08	yes	up	0.92	1.93	0.92	1.93
gene27674	LOC113830226	larval cuticle protein LCP-17-like	6.216	2.63594	2.61569e-09	3.35396e-08	yes	up	0.56	3.43	0.56	3.43
gene6668	LOC113806867	cuticle protein 7-like	0.199	-2.33169	2.79759e-09	3.56667e-08	yes	down	6.4	1.26	6.4	1.26
gene26071	LOC113828424	uncharacterized LOC113828424	0.473	-1.07918	2.82372e-09	3.59586e-08	yes	down	6.69	3.08	6.69	3.08
gene10663	LOC113811324	pro-resilin-like, transcript variant X1	2.778	1.47415	2.8617e-09	3.64006e-08	yes	up	2.88	8.07	2.88	8.07
gene30014	LOC113802069	uncharacterized LOC113802069	2.294	1.19793	2.97844e-09	3.7756e-08	yes	up	3.51	7.84	3.51	7.84
gene27702	LOC113830173	cuticle protein AMP1A-like	0.098	-3.34728	3.22835e-09	4.07847e-08	yes	down	3.86	0.37	3.86	0.37
gene10456	LOC113811100	pro-resilin-like	3.624	1.85739	3.34107e-09	4.20655e-08	yes	up	1.63	6.42	1.63	6.42
gene6641	LOC113806854	pro-resilin-like	2.019	1.01345	3.36189e-09	4.22797e-08	yes	up	6.25	12.43	6.25	12.43
gene11587	LOC113812339	keratin-associated protein 5-5-like	0.398	-1.32835	3.55817e-09	4.46033e-08	yes	down	1.36	0.57	1.36	0.57
gene27757	LOC113830291	pro-resilin-like	3.784	1.91973	3.5686e-09	4.46774e-08	yes	up	2.03	8.75	2.03	8.75
gene9600	LOC113810150	replication factor C subunit 1-like	0.401	-1.31808	3.92711e-09	4.91106e-08	yes	down	1.54	0.61	1.54	0.61
gene30421	LOC113802594	cuticle protein CP14.6-like	0.404	-1.30719	4.03809e-09	5.03852e-08	yes	down	10.35	4.13	10.35	4.13
gene11260	LOC113811999	serine proteinase stubble-like	4.415	2.14235	4.108e-09	5.11429e-08	yes	up	9.06	6.16	9.06	6.16
gene473	LOC113804480	snRNA-activating protein complex subunit 4-like	14.755	3.88316	4.70955e-09	5.82789e-08	yes	up	0.06	0.83	0.06	0.83
gene6066	LOC113806270	uncharacterized LOC113806270	0.372	-1.42608	5.71563e-09	6.9983e-08	yes	down	3.88	1.42	3.88	1.42
gene20702	LOC113822532	cuticle protein 21-like	2.157	1.10905	5.72801e-09	7.00575e-08	yes	up	2.95	6.26	2.95	6.26
gene26393	LOC113828777	uncharacterized LOC113828777	4.453	2.15462	7.89109e-09	9.52574e-08	yes	up	0.6	3.21	0.6	3.21
gene31	LOC113804402	uncharacterized LOC113804402	10.977	3.45641	8.89886e-09	1.06613e-07	yes	up	0.17	1.89	0.17	1.89
gene24781	LOC113826985	uncharacterized LOC113826985	5.551	2.47276	1.07102e-08	1.2749e-07	yes	up	1.2	8.76	1.2	8.76
gene6077	LOC113806259	uncharacterized LOC113806259	0.388	-1.36409	1.36464e-08	1.60893e-07	yes	down	8.36	3.2	8.36	3.2
gene1502		-	59.415	5.89275	1.37576e-08	1.62033e-07	yes	up	0	0.72	0	0.72
gene17206	LOC113818627	rhodopsin-like	0.425	-1.23374	1.50412e-08	1.76033e-07	yes	down	2.98	1.24	2.98	1.24
gene23668	LOC113825751	uncharacterized LOC113825751	0.44	-1.18351	1.75312e-08	2.03888e-07	yes	down	1.64	0.71	1.64	0.71
gene10517	LOC113811171	trypsin-1-like	0.195	-2.35824	1.77737e-08	2.06492e-07	yes	down	1.97	0.29	1.97	0.29
gene26153	LOC113828517	probable cytosolic iron-sulfur protein assembly protein CIAO1	4.143	2.05063	1.82451e-08	2.11671e-07	yes	up	0.32	1.31	0.32	1.31
gene27026	LOC113829457	CD209 antigen-like	2.26	1.17617	1.95095e-08	2.25015e-07	yes	up	2.78	6.18	2.78	6.18
gene28546	LOC113800446	uncharacterized LOC113800446	2.176	1.12168	2.23452e-08	2.56128e-07	yes	up	1.27	2.72	1.27	2.72
gene3580	LOC113803471	prolyl 4-hydroxylase subunit alpha-1-like	3.134	1.64808	2.25838e-08	2.58597e-07	yes	up	0.35	1.18	0.35	1.18
gene6074	LOC113806275	lithostathine-1-like	6.137	2.61765	3.3573e-08	3.8129e-07	yes	up	0.29	1.77	0.29	1.77
gene242	LOC113824639	adhesive plaque matrix protein-like	3.615	1.85417	4.54055e-08	5.0739e-07	yes	up	0.46	4.45	0.46	4.45
gene27721	LOC113830283	pro-resilin-like	15.996	3.99961	4.58894e-08	5.12283e-07	yes	up	0.17	2.71	0.17	2.71
gene11895	LOC113812717	uncharacterized LOC113812717	0.482	-1.05203	4.80936e-08	5.34743e-07	yes	down	3.45	2.03	3.45	2.03
gene14960	LOC113816126	TBC1 domain family member 7-like	2.763	1.46614	4.87959e-08	5.4147e-07	yes	up	0.58	1.58	0.58	1.58
gene2312	LOC113825573	uncharacterized LOC113825573	2.89	1.53123	4.91154e-08	5.44473e-07	yes	up	1.52	4.32	1.52	4.32
gene10942	LOC113811657	uncharacterized LOC113811657	3.956	1.98392	5.134e-08	5.68568e-07	yes	up	1.27	4.97	1.27	4.97
gene1485		-	0.018	-5.76824	5.77133e-08	6.34102e-07	yes	down	0.69	0	0.69	0
gene12994	LOC113813907	DNA-directed RNA polymerase II subunit rpb1-like	3.134	1.64779	6.86068e-08	7.47883e-07	yes	up	2.44	7.01	2.44	7.01
gene5503	LOC113805618	sorting nexin-18-like	0.164	-2.6103	7.02652e-08	7.65212e-07	yes	down	0.64	0.1	0.64	0.1
gene27107	LOC113829568	5-aminolevulinate synthase, erythroid-specific, mitochondrial-like	2.112	1.07881	7.59552e-08	8.23151e-07	yes	up	0.8	1.73	0.8	1.73
gene10480	LOC113811128	pro-resilin-like	2.245	1.16674	7.62191e-08	8.25207e-07	yes	up	5.21	10.91	5.21	10.91
gene28215	LOC113800068	uncharacterized LOC113800068	0.467	-1.09887	8.0081e-08	8.64496e-07	yes	down	5.51	2.53	5.51	2.53
gene13026	LOC113813948	nose resistant to fluoxetine protein 6-like	3.024	1.59624	8.02082e-08	8.6503e-07	yes	up	0.31	0.91	0.31	0.91
gene16274	LOC113817569	nuclear pore complex protein Nup93-like	0.217	-2.20323	8.83353e-08	9.47172e-07	yes	down	2.8	0.6	2.8	0.6
gene16731	LOC113818084	glycine-rich protein 23-like	0.375	-1.41411	9.41932e-08	1.00804e-06	yes	down	10.25	3.81	10.25	3.81
gene20479	LOC113822249	cuticle protein AM1274-like, transcript variant X3	4.276	2.09636	9.64182e-08	1.02889e-06	yes	up	0.81	3.4	0.81	3.4
gene12987	LOC113813898	adhesive plaque matrix protein-like	2.541	1.3453	9.72217e-08	1.03647e-06	yes	up	3.19	8.31	3.19	8.31
gene20758	LOC113822582	cuticle protein 7-like	0.082	-3.6145	1.05229e-07	1.11435e-06	yes	down	2.67	0.21	2.67	0.21
gene15979	LOC113817253	GPI mannosyltransferase 1-like	0.019	-5.69684	1.20528e-07	1.26435e-06	yes	down	0.42	0	0.42	0
gene22019	LOC113823936	keratin, type I cytoskeletal 9-like	2.687	1.42624	1.267e-07	1.32161e-06	yes	up	0.87	3.68	0.87	3.68
gene15314		-	0.443	-1.17304	1.2816e-07	1.33434e-06	yes	down	1.29	1.04	1.29	1.04
gene4003	LOC113803936	fibroin heavy chain-like	5.973	2.57854	1.66554e-07	1.71483e-06	yes	up	0.09	0.53	0.09	0.53
gene17059	LOC113818460	zinc transporter 7-like	2.372	1.24634	1.95795e-07	1.99559e-06	yes	up	1.42	3.31	1.42	3.31
gene9047	LOC113809540	pro-resilin-like	2.3	1.20163	2.08635e-07	2.1187e-06	yes	up	4.56	10.37	4.56	10.37
gene24364	LOC113826526	uncharacterized LOC113826526	2.738	1.45301	2.12736e-07	2.15641e-06	yes	up	2.92	7.9	2.92	7.9
gene353	LOC113803091	carbonic anhydrase 1-like	3.846	1.94346	2.29237e-07	2.31524e-06	yes	up	0.25	0.95	0.25	0.95
gene27701	LOC113830166	cuticle protein AMP1A-like, transcript variant X2	0.413	-1.27413	2.53106e-07	2.53788e-06	yes	down	14	10.58	14	10.58
gene5996	LOC113806177	hyphally regulated cell wall protein 3-like	2.186	1.12843	2.5924e-07	2.5969e-06	yes	up	1.81	3.9	1.81	3.9
gene27246		-	3.392	1.76202	2.69168e-07	2.67962e-06	yes	up	1.28	4.28	1.28	4.28
gene22897	LOC113824900	UDP-glucuronosyltransferase 2B16-like	0.107	-3.22761	3.30972e-07	3.26569e-06	yes	down	1.92	0.1	1.92	0.1
gene27677	LOC113830199	cuticle protein AMP1A-like	4.687	2.22865	3.47318e-07	3.41486e-06	yes	up	0.74	4.85	0.74	4.85
gene10747	LOC113811405	cuticle protein AM1239-like	0.393	-1.34816	3.5186e-07	3.45038e-06	yes	down	4.43	1.71	4.43	1.71
gene20302	LOC113822064	uncharacterized LOC113822064	3.484	1.80058	3.56176e-07	3.48962e-06	yes	up	0.71	3.16	0.71	3.16
gene14139	LOC113815186	rhodopsin-like	0.439	-1.18673	4.34002e-07	4.17856e-06	yes	down	2.51	1.09	2.51	1.09
gene3117	LOC113802963	uncharacterized LOC113802963	3.776	1.91701	4.54695e-07	4.35893e-06	yes	up	0.96	3.81	0.96	3.81
gene26132	LOC113828506	cuticle protein 18.6-like	0.352	-1.50623	4.60008e-07	4.40607e-06	yes	down	25.43	10.34	25.43	10.34
gene12988	LOC113813906	DNA-directed RNA polymerase II subunit rpb1-like	2.502	1.32313	4.66953e-07	4.46491e-06	yes	up	3	7.41	3	7.41
gene15132	LOC113816320	uncharacterized LOC113816320	0.406	-1.29921	4.68923e-07	4.47989e-06	yes	down	2.22	0.89	2.22	0.89
gene25863	LOC113828176	cuticle protein AM/CP1114-like	0.306	-1.70686	5.07704e-07	4.83299e-06	yes	down	3.58	1.08	3.58	1.08
gene5731	LOC113805884	uncharacterized LOC113805884	46.493	5.53893	5.21488e-07	4.9481e-06	yes	up	0	0.21	0	0.21
gene25567	LOC113827864	legumain-like	2.72	1.44376	6.22933e-07	5.84586e-06	yes	up	0.51	1.37	0.51	1.37
gene3734	LOC113803637	uncharacterized LOC113803637	3.007	1.5885	6.25395e-07	5.86402e-06	yes	up	1.24	3.68	1.24	3.68
gene10389	LOC113810999	cuticle protein AM1159-like, transcript variant X1	4.608	2.20402	7.1368e-07	6.63592e-06	yes	up	0.97	5	0.97	5
gene4545	LOC113804549	mucin-2-like	0.337	-1.57121	7.50554e-07	6.96135e-06	yes	down	1.14	0.51	1.14	0.51
gene7707	LOC113808055	uncharacterized LOC113808055	0.13	-2.94206	7.88202e-07	7.28019e-06	yes	down	1.34	0.17	1.34	0.17
gene16335	LOC113817640	homeobox protein MSX-2-like	2.441	1.28772	8.12288e-07	7.49023e-06	yes	up	0.43	1.03	0.43	1.03
gene28609	Trnar-ccu	tRNA-Arg	2.215	1.14759	8.71942e-07	8.01375e-06	yes	up	0.55	1.19	0.55	1.19
gene28705	LOC113800617	transmembrane protease serine 9-like	0.103	-3.27944	9.15533e-07	8.39359e-06	yes	down	0.33	0.03	0.33	0.03
gene12567	LOC113813462	pupal cuticle protein 36-like	5.113	2.35406	1.05076e-06	9.55468e-06	yes	up	0.22	1.09	0.22	1.09
gene5730	LOC113805883	protein HIRA-like	0.251	-1.99271	1.19643e-06	1.08174e-05	yes	down	0.7	0.17	0.7	0.17
gene15903	LOC113817157	cuticle protein CP1876-like	5.231	2.38709	1.28937e-06	1.16105e-05	yes	up	0.36	1.87	0.36	1.87
gene936	LOC113809803	cuticle protein 7-like	3.487	1.80196	1.34533e-06	1.20851e-05	yes	up	0.97	4.89	0.97	4.89
gene10654	LOC113811316	cuticle protein AMP1A-like	3.383	1.75846	1.51488e-06	1.35426e-05	yes	up	6.08	12.14	6.08	12.14
gene7831	LOC113808196	dedicator of cytokinesis protein 3-like, transcript variant X1	0.463	-1.11139	1.56635e-06	1.39579e-05	yes	down	0.41	0.19	0.41	0.19
gene11266	LOC113811994	uncharacterized LOC113811994	4.393	2.13511	1.77954e-06	1.57317e-05	yes	up	0.28	1.21	0.28	1.21
gene7140	LOC113807429	uncharacterized LOC113807429	2.987	1.57854	1.78877e-06	1.57882e-05	yes	up	0.58	1.71	0.58	1.71
gene20528	LOC113822313	protein O-linked-mannose beta-1,2-N-acetylglucosaminyltransferase 1-like	2.987	1.57854	1.78877e-06	1.57882e-05	yes	up	0.2	0.59	0.2	0.59
gene30460		-	42.112	5.39616	1.84752e-06	1.6268e-05	yes	up	0	1.27	0	1.27
gene14770	LOC113815900	cuticle protein CP14.6-like	5.21	2.38136	1.90538e-06	1.67246e-05	yes	up	1.27	3.69	1.27	3.69
gene9447	LOC113809979	uncharacterized LOC113809979, transcript variant X1	2.329	1.21964	1.94454e-06	1.69883e-05	yes	up	0.45	1.03	0.45	1.03
gene12763	LOC113813666	uncharacterized LOC113813666	12.444	3.63743	2.12912e-06	1.84556e-05	yes	up	0.04	0.52	0.04	0.52
gene21687	LOC113823582	craniofacial development protein 2-like	0.191	-2.38695	2.33147e-06	2.00794e-05	yes	down	0.79	0.15	0.79	0.15
gene20765	LOC113822587	cuticle protein 7-like	5.527	2.46639	2.49146e-06	2.13306e-05	yes	up	0.63	3.46	0.63	3.46
gene17475	LOC113818919	myotubularin-related protein 5-like	41.017	5.35815	2.54197e-06	2.17129e-05	yes	up	0	0.42	0	0.42
gene11942	LOC113812759	uncharacterized LOC113812759	2.172	1.11928	2.55942e-06	2.18117e-05	yes	up	1.8	3.92	1.8	3.92
gene25274	LOC113827530	uncharacterized LOC113827530	0.384	-1.37995	2.96322e-06	2.48759e-05	yes	down	13.19	5.03	13.19	5.03
gene27959	LOC113830523	uncharacterized LOC113830523	0.499	-1.00158	2.96367e-06	2.48759e-05	yes	down	3.52	1.73	3.52	1.73
gene12240	LOC113813086	probable glutamate receptor	5.01	2.32472	3.0054e-06	2.51692e-05	yes	up	3.46	12.97	3.46	12.97
gene27478		-	0.435	-1.19963	3.23965e-06	2.69283e-05	yes	down	0.43	0.18	0.43	0.18
gene6369	LOC113806587	pupal cuticle protein 36-like	2.062	1.04378	3.28115e-06	2.71921e-05	yes	up	5.7	3.27	5.7	3.27
gene2751		-	2.012	1.00892	3.30977e-06	2.73884e-05	yes	up	2.53	6.95	2.53	6.95
gene6566	LOC113806774	glycine-rich cell wall structural protein-like	2.414	1.27171	3.33807e-06	2.76021e-05	yes	up	13.57	32.81	13.57	32.81
gene20695	LOC113822498	ubiquitin-40S ribosomal protein S27a-like	0.025	-5.32907	3.39526e-06	2.80542e-05	yes	down	1.72	0	1.72	0
gene27291	LOC113829768	uncharacterized LOC113829768	0.308	-1.70119	3.42019e-06	2.82392e-05	yes	down	5.6	1.7	5.6	1.7
gene3677	LOC113803578	pro-resilin-like	5.641	2.49608	3.77209e-06	3.09154e-05	yes	up	1.13	6.36	1.13	6.36
gene10954	LOC113811662	phosphatidylinositol 4,5-bisphosphate 5-phosphatase A-like, transcript variant X1	0.417	-1.26276	3.8985e-06	3.18576e-05	yes	down	0.89	0.36	0.89	0.36
gene8765	LOC113809221	glycine-rich protein 5-like	0.406	-1.30188	4.47319e-06	3.62346e-05	yes	down	5.01	3.47	5.01	3.47
gene20505	LOC113822262	cuticle protein AM1199-like, transcript variant X1	4.179	2.06328	4.70538e-06	3.7901e-05	yes	up	0.53	2.18	0.53	2.18
gene9053	LOC113809486	NPC intracellular cholesterol transporter 2-like	2.727	1.44745	4.90084e-06	3.9355e-05	yes	up	1.75	4.7	1.75	4.7
gene15434	LOC113816664	uncharacterized LOC113816664	2.161	1.11164	5.03871e-06	4.04038e-05	yes	up	8.67	20.12	8.67	20.12
gene20052	LOC113821836	uncharacterized histidine-rich protein DDB_G0274557-like	4.2	2.0703	5.07268e-06	4.06469e-05	yes	up	0.43	1.77	0.43	1.77
gene3908	LOC113803821	uncharacterized LOC113803821	0.489	-1.03151	5.13962e-06	4.11536e-05	yes	down	3.36	1.62	3.36	1.62
gene13813	LOC113814822	uncharacterized LOC113814822	2.987	1.57854	5.27176e-06	4.20303e-05	yes	up	0.3	0.89	0.3	0.89
gene16179	LOC113817477	glutathione S-transferase-like, transcript variant X1	2.085	1.06007	5.35526e-06	4.26655e-05	yes	up	1.91	3.92	1.91	3.92
gene11231	LOC113811956	UV excision repair protein RAD23 homolog	2.574	1.36428	5.36992e-06	4.27517e-05	yes	up	1.74	4.41	1.74	4.41
gene12924	LOC113813829	glycine-rich cell wall structural protein 2-like	2.065	1.04604	6.14584e-06	4.8547e-05	yes	up	2.3	4.67	2.3	4.67
gene21515	LOC113823388	cyclic AMP response element-binding protein A-like	0.401	-1.31901	6.21888e-06	4.90544e-05	yes	down	1.36	0.53	1.36	0.53
gene30638	LOC113802793	endocuticle structural glycoprotein SgAbd-8-like	0.481	-1.05632	6.32445e-06	4.98517e-05	yes	down	8.78	4.18	8.78	4.18
gene19197	LOC113820827	solute carrier family 22 member 20-like, transcript variant X1	2.025	1.0182	6.87894e-06	5.3993e-05	yes	up	0.75	1.49	0.75	1.49
gene1285	LOC113813857	uncharacterized LOC113813857	2.195	1.13406	7.03426e-06	5.51343e-05	yes	up	0.55	1.19	0.55	1.19
gene21095	LOC113822940	protein O-GlcNAcase-like	0.027	-5.23216	7.29469e-06	5.6935e-05	yes	down	0.15	0	0.15	0
gene32	LOC113804493	endoglucanase E1-like	2.646	1.4036	7.66118e-06	5.97118e-05	yes	up	1.3	3.86	1.3	3.86
gene22197	LOC113824139	uncharacterized LOC113824139	37.234	5.21854	7.72628e-06	6.01349e-05	yes	up	0	0.91	0	0.91
gene16619	LOC113817971	pro-resilin-like	6.509	2.70253	8.46444e-06	6.51512e-05	yes	up	0.56	3.61	0.56	3.61
gene20490	LOC113822259	cuticle protein AM1199-like	3.319	1.73054	9.0492e-06	6.90788e-05	yes	up	0.83	2.72	0.83	2.72
gene20744	LOC113822569	pro-resilin-like	0.027	-5.19308	9.80798e-06	7.42599e-05	yes	down	3.99	0	3.99	0
gene8370	LOC113808798	cathepsin L-like	0.256	-1.96594	9.96111e-06	7.5245e-05	yes	down	0.87	0.22	0.87	0.22
gene1801	LOC113819319	uncharacterized LOC113819319	3.187	1.67226	1.06006e-05	7.91837e-05	yes	up	0.55	1.73	0.55	1.73
gene24836	LOC113827047	E3 ubiquitin-protein ligase UBR2-like	0.143	-2.80898	1.07368e-05	8.01472e-05	yes	down	0.58	0.08	0.58	0.08
gene12412	LOC113813274	WW domain-containing protein C660.06-like	0.028	-5.17635	1.11102e-05	8.25471e-05	yes	down	0.53	0	0.53	0
gene30429	LOC113802602	cuticle protein CP14.6-like	2.577	1.36558	1.16392e-05	8.63048e-05	yes	up	2.16	5.51	2.16	5.51
gene18783	LOC113820370	uncharacterized LOC113820370, transcript variant X1	3.173	1.666	1.27563e-05	9.38377e-05	yes	up	0.82	2.37	0.82	2.37
gene8020	LOC113808443	holotricin-3-like	3.428	1.7774	1.28972e-05	9.48115e-05	yes	up	1	3.38	1	3.38
gene17543	LOC113819005	uncharacterized LOC113819005	35.442	5.14738	1.31511e-05	9.65509e-05	yes	up	0	2.5	0	2.5
gene27720	LOC113830280	pro-resilin-like	4.762	2.25161	1.34993e-05	9.87811e-05	yes	up	0.7	6.05	0.7	6.05
gene3515	LOC113803406	titin-like	0.466	-1.10158	1.4921e-05	0.000108048	yes	down	0.39	0.18	0.39	0.18
gene27649	LOC113830241	cuticle protein CP14.6-like	0.355	-1.49417	1.49458e-05	0.000108157	yes	down	4.85	1.65	4.85	1.65
gene28283	LOC113800151	pro-resilin-like	6.2	2.63215	1.57198e-05	0.00011317	yes	up	0.35	2.12	0.35	2.12
gene4316	LOC113804284	uncharacterized LOC113804284	0.256	-1.96851	1.61629e-05	0.000116059	yes	down	1.1	0.28	1.1	0.28
gene20166	LOC113821930	monocarboxylate transporter 8-like	2.102	1.07186	1.74586e-05	0.00012432	yes	up	3.05	6.32	3.05	6.32
gene52	LOC113805151	peritrophin-48-like	2.818	1.49491	1.74861e-05	0.000124437	yes	up	0.47	1.3	0.47	1.3
gene16623	LOC113817955	pro-resilin-like	6.468	2.69321	1.76173e-05	0.000125211	yes	up	0.49	3.12	0.49	3.12
gene29777	LOC113801798	isatin hydrolase-like	2.62	1.38955	2.14138e-05	0.000150084	yes	up	0.71	1.84	0.71	1.84
gene11204	LOC113811934	uncharacterized LOC113811934	33.71	5.07509	2.20665e-05	0.000154368	yes	up	0	0.96	0	0.96
gene6750	LOC113807002	transmembrane protein 186-like, transcript variant X2	0.03	-5.08024	2.21991e-05	0.000155197	yes	down	0.72	0	0.72	0
gene3738	LOC113803650	uncharacterized LOC113803650	0.095	-3.39874	2.22786e-05	0.000155558	yes	down	0.91	0.08	0.91	0.08
gene24321	LOC113826476	calcium-activated chloride channel regulator 1-like	33.61	5.07082	2.27351e-05	0.000158447	yes	up	0	0.15	0	0.15
gene8596	LOC113809051	fucose mutarotase-like	33.471	5.06482	2.37058e-05	0.000164184	yes	up	0	1.26	0	1.26
gene28216	LOC113800077	uncharacterized LOC113800077	0.284	-1.81378	2.52959e-05	0.000174221	yes	down	1.36	0.38	1.36	0.38
gene22504	LOC113824471	histone-lysine N-methyltransferase 2B-like	17.92	4.1635	2.6308e-05	0.000180411	yes	up	0.04	0.77	0.04	0.77
gene23276	LOC113825310	uncharacterized LOC113825310	0.03	-5.05518	2.64184e-05	0.000180945	yes	down	0.39	0	0.39	0
gene12992	LOC113813909	adhesive plaque matrix protein-like	4.415	2.14238	2.75932e-05	0.000188527	yes	up	0.57	2.49	0.57	2.49
gene18110	LOC113819628	uncharacterized LOC113819628	0.239	-2.06685	3.03516e-05	0.000206108	yes	down	1.5	0.32	1.5	0.32
gene23244	LOC113825270	uncharacterized LOC113825270	32.614	5.02744	3.06623e-05	0.000208091	yes	up	0	0.55	0	0.55
gene18094	LOC113819618	cuticle protein 7-like	0.354	-1.49761	3.2387e-05	0.000218728	yes	down	2.27	0.79	2.27	0.79
gene6323	LOC113806535	cuticle protein AMP1A-like	3.783	1.91958	3.26772e-05	0.000220554	yes	up	0.66	2.46	0.66	2.46
gene10678	LOC113811341	acanthoscurrin-1-like	0.264	-1.92184	3.27691e-05	0.000220907	yes	down	11.24	2.96	11.24	2.96
gene22424	LOC113824389	pro-resilin-like	4.551	2.18622	3.3921e-05	0.000227982	yes	up	0.82	3.69	0.82	3.69
gene11977	LOC113812796	DNA polymerase eta-like	0.305	-1.71319	3.43739e-05	0.000230747	yes	down	0.7	0.21	0.7	0.21
gene1481	LOC113816008	small subunit ribosomal RNA	32.176	5.00793	3.49885e-05	0.000233851	yes	up	0	0.24	0	0.24
gene22290	LOC113824232	glycoprotein-N-acetylgalactosamine 3-beta-galactosyltransferase 1-like	2.702	1.43415	3.55641e-05	0.000237163	yes	up	0.61	1.63	0.61	1.63
gene17644	LOC113819116	cuticle protein 7-like	3.385	1.75911	3.61135e-05	0.000240108	yes	up	1.14	3.8	1.14	3.8
gene26889	LOC113829356	extensin-like	4.132	2.04679	3.9098e-05	0.000258561	yes	up	0.25	1.02	0.25	1.02
gene19071	LOC113820676	protein lethal(2)essential for life-like, transcript variant X3	2.989	1.57972	3.93837e-05	0.000260141	yes	up	0.84	2.49	0.84	2.49
gene1000	LOC113810486	innexin inx2-like	2.317	1.21228	3.98277e-05	0.000262606	yes	up	1	1.94	1	1.94
gene20754	LOC113822565	cuticle protein 7-like	0.032	-4.98187	4.33043e-05	0.000282517	yes	down	3.58	0	3.58	0
gene4310	LOC113804282	uncharacterized LOC113804282	6.222	2.63743	4.35435e-05	0.000283745	yes	up	0.13	0.8	0.13	0.8
gene14375	LOC113815371	cuticle protein 8-like	0.428	-1.22595	4.54745e-05	0.000295463	yes	down	3.76	1.59	3.76	1.59
gene5723		-	3.401	1.76617	4.56332e-05	0.000296321	yes	up	0.65	2.18	0.65	2.18
gene28620	LOC113800523	protein hunchback-like	16.924	4.08104	4.87437e-05	0.000314501	yes	up	0.01	0.13	0.01	0.13
gene30539	LOC113802656	uncharacterized LOC113802656	2.655	1.40861	5.27691e-05	0.000336957	yes	up	0.22	0.4	0.22	0.4
gene4990		-	3.546	1.82628	5.31693e-05	0.000339123	yes	up	0.31	1.08	0.31	1.08
gene14301	LOC113815394	histone H4	30.603	4.93562	5.63103e-05	0.000355894	yes	up	0	1.62	0	1.62
gene12253	LOC113813101	cuticle protein 19.8-like	4.409	2.14042	5.66204e-05	0.000357448	yes	up	0.19	0.83	0.19	0.83
gene9508		-	0.136	-2.88089	5.7069e-05	0.000359786	yes	down	0.87	0.12	0.87	0.12
gene20747	LOC113822564	cuticle protein 19.8-like	0.033	-4.93905	5.72204e-05	0.000360214	yes	down	1.55	0	1.55	0
gene24685	LOC113826877	tachykinins-like	7.301	2.86805	6.15821e-05	0.000382054	yes	up	1.17	7.25	1.17	7.25
gene17631	LOC113819096	unconventional prefoldin RPB5 interactor-like	0.486	-1.03959	6.43314e-05	0.000397559	yes	down	5.52	2.66	5.52	2.66
gene29075	LOC113801012	uncharacterized LOC113801012	0.442	-1.17635	6.48167e-05	0.000400145	yes	down	1.87	0.81	1.87	0.81
gene24969	LOC113827193	DDB1- and CUL4-associated factor 17-like	2.006	1.00417	6.80482e-05	0.000417745	yes	up	0.38	0.75	0.38	0.75
gene6605		-	0.434	-1.20408	6.9511e-05	0.000426489	yes	down	0.7	0.3	0.7	0.3
gene25184	LOC113827433	cold and drought-regulated protein CORA-like	2.091	1.06397	7.17812e-05	0.000438966	yes	up	1.07	2.2	1.07	2.2
gene7416	LOC113807765	uncharacterized LOC113807765	0.116	-3.10296	7.18367e-05	0.000439065	yes	down	0.75	0.09	0.75	0.09
gene28693	LOC113800604	transcription factor che-1-like	0.033	-4.9027	7.2089e-05	0.000440124	yes	down	0.6	0	0.6	0
gene27793	LOC113830338	protein rhomboid-like	6.126	2.61492	7.47172e-05	0.000453681	yes	up	0.2	1.21	0.2	1.21
gene22322	LOC113824271	cuticle protein AMP4-like	0.232	-2.10759	7.53724e-05	0.00045741	yes	down	4.91	0.82	4.91	0.82
gene23795	LOC113825896	uncharacterized LOC113825896	2.274	1.18507	7.65133e-05	0.000463575	yes	up	0.83	1.87	0.83	1.87
gene18256	LOC113819799	spastin-like	0.191	-2.38494	7.91173e-05	0.000477736	yes	down	1.7	0.32	1.7	0.32
gene9692	LOC113810253	uncharacterized LOC113810253	13.492	3.75401	7.9151e-05	0.000477736	yes	up	0.21	1.3	0.21	1.3
gene22137	LOC113824085	uncharacterized LOC113824085	2.012	1.0087	8.24505e-05	0.0004947	yes	up	39.59	77.09	39.59	77.09
gene20697	LOC113822510	transcription factor SPT20 homolog	0.174	-2.52389	8.299e-05	0.0004974	yes	down	0.37	0.06	0.37	0.06
gene5527	LOC113805634	F-box/LRR-repeat protein 12-like	0.391	-1.35435	8.39872e-05	0.000502202	yes	down	2.15	0.83	2.15	0.83
gene13826		-	0.232	-2.10596	8.51911e-05	0.000508948	yes	down	0.41	0.09	0.41	0.09
gene5053	LOC113805116	uncharacterized LOC113805116	3.761	1.91111	8.94083e-05	0.000532428	yes	up	0.16	0.59	0.16	0.59
gene14829	LOC113815969	uncharacterized LOC113815969	0.417	-1.26165	9.05093e-05	0.000538696	yes	down	0.56	0.23	0.56	0.23
gene3546	LOC113803436	actin-related protein 5-like	4.646	2.21597	9.22094e-05	0.000546768	yes	up	3.09	14.38	3.09	14.38
gene3736	LOC113803649	cuticle protein AM1199-like	4.646	2.21597	9.22094e-05	0.000546768	yes	up	0.44	2	0.44	2
gene17250	LOC113818663	uncharacterized LOC113818663	2.811	1.49108	9.38324e-05	0.000554619	yes	up	0.57	1.56	0.57	1.56
gene12717	LOC113813613	larval cuticle protein A3A-like	4.752	2.24863	9.50218e-05	0.000560162	yes	up	0.44	2.07	0.44	2.07
gene7778	LOC113808134	anionic trypsin-2-like	0.309	-1.69614	9.5772e-05	0.000564285	yes	down	1.01	0.27	1.01	0.27
gene26387	LOC113828788	glycine-rich cell wall structural protein 1-like, transcript variant X2	0.375	-1.41323	0.000101448	0.00059271	yes	down	1.41	0.52	1.41	0.52
gene19697	LOC113821385	beta-1,4-N-acetylgalactosaminyltransferase bre-4-like	2.862	1.51714	0.000107471	0.000624947	yes	up	0.66	1.86	0.66	1.86
gene279	LOC113827932	uncharacterized LOC113827932	2.257	1.17415	0.000109911	0.000637135	yes	up	1.91	4.25	1.91	4.25
gene13139	LOC113814073	basic proline-rich protein-like	0.483	-1.05058	0.000110711	0.000641108	yes	down	10.42	4.99	10.42	4.99
gene22428	LOC113824385	cuticle protein 18.6-like	2.628	1.39371	0.000110888	0.00064163	yes	up	2.28	5.94	2.28	5.94
gene23545	LOC113825613	blood vessel epicardial substance-like	0.498	-1.00642	0.000119738	0.000687299	yes	down	1.53	0.75	1.53	0.75
gene15882	LOC113817137	endocuticle structural glycoprotein SgAbd-8-like	2.71	1.43836	0.000122085	0.000699329	yes	up	0.76	2.02	0.76	2.02
gene15675	LOC113816920	uncharacterized LOC113816920	0.036	-4.81378	0.000124189	0.000709921	yes	down	0.59	0	0.59	0
gene9057		-	12.271	3.61718	0.000135328	0.000770428	yes	up	0.08	1.02	0.08	1.02
gene11765	LOC113812563	transmembrane protein 65-like, transcript variant X1	0.199	-2.32835	0.000135735	0.000771955	yes	down	0.7	0.14	0.7	0.14
gene18199	LOC113819733	1-aminocyclopropane-1-carboxylate synthase-like protein 1	5.433	2.44176	0.000141069	0.000798217	yes	up	0.28	1.48	0.28	1.48
gene3488	LOC113803371	proclotting enzyme-like	0.24	-2.05705	0.000141427	0.000799832	yes	down	0.59	0.14	0.59	0.14
gene20716	LOC113822531	cuticle protein 7-like	0.388	-1.36446	0.000142827	0.000806522	yes	down	5.26	2.02	5.26	2.02
gene12289	LOC113813142	protein O-linked-mannose beta-1,2-N-acetylglucosaminyltransferase 1-like	4.978	2.3155	0.000147787	0.000830318	yes	up	0.04	0.21	0.04	0.21
gene256	LOC113825918	uncharacterized LOC113825918	0.409	-1.29022	0.000151636	0.000849798	yes	down	4.98	2.01	4.98	2.01
gene6672	LOC113806905	cuticle protein 19-like	0.182	-2.45621	0.000153461	0.000858843	yes	down	2.33	0.42	2.33	0.42
gene4078	LOC113804016	uncharacterized LOC113804016, transcript variant X2	0.297	-1.75056	0.00015398	0.000861197	yes	down	0.74	0.22	0.74	0.22
gene15883		-	14.933	3.90047	0.000168375	0.0009356	yes	up	0.04	0.52	0.04	0.52
gene20304	LOC113822066	uncharacterized LOC113822066	2.23	1.15678	0.000179194	0.000990275	yes	up	0.86	1.89	0.86	1.89
gene27648	LOC113830209	cuticle protein CP14.6-like	0.156	-2.67973	0.000179998	0.000994225	yes	down	1.53	0.24	1.53	0.24
